# Supplementary material for: 4-Ethoxy­anilinium hexa­fluoro­phosphate monohydrate
Source: Acta Crystallogr Sect E Struct Rep Online. 2010 May 26;66(Pt 6):o1461. doi: 10.1107/S1600536810018404 (PMC2979371; doi:10.1107/S1600536810018404)
Supplement: Supplementary file 1 [file e-66-o1461-sup1.cif]

##############################################################################
###                                                                        ###
###        Electronic paper (Acta Crystallographica Section E)             ###
###                                                                        ###
##############################################################################
#                                                                            #
# This CIF contains the data in a paper accepted for publication in Acta     #
# Crystallographica Section E. It conforms to the requirements of Notes      #
# for Authors for Section E, and has been peer reviewed under the auspices   #
# of the IUCr Commission on Journals.                                        #
#                                                                            #
# Full details of the Crystallographic Information File format               #
# are given in the paper "The Crystallographic Information File (CIF):       #
# a New Standard Archive File for Crystallography" by S. R. Hall, F. H.      #
# Allen and I. D. Brown [Acta Cryst. (1991), A47, 655-685].                  #
#                                                                            #
# The current version of the core CIF dictionary is obtainable from          #
# ftp://ftp.iucr.org/pub/cif_core.dic. The current version number is 2.4.    #
#                                                                            #
# Software is freely available for graphical display of the structure(s) in  #
# this CIF.  For information consult the CIF home page http://www.iucr.org/  #
# cif/home.html                                                              #
#                                                                            #
# This file may be used for bona fide research purposes within the           #
# scientific community so long as proper attribution is given to the journal # 
# article from which it was obtained.                                        #
#                                                                            #
##############################################################################
                                             
data_I
_audit_creation_method     SHELXL-97
_chemical_name_systematic
;
4-Ethoxyanilinium hexafluorophosphate monohydrate
;
_chemical_name_common     ?
_chemical_formula_moiety     'C8 H12 N O, F6 P, H2 O '
_chemical_formula_sum     'C8 H14 F6 N O2 P'
_chemical_formula_iupac     'C8 H12 N O +, P F6 - , H2 O '
_chemical_formula_weight     301.17
_chemical_melting_point     ?
_symmetry_cell_setting     monoclinic
_symmetry_space_group_name_H-M     'P 21/c'
_symmetry_space_group_name_Hall     '-P 2ybc'
loop_
    _symmetry_equiv_pos_as_xyz
    'x, y, z'
    '-x, y+1/2, -z+1/2'
    '-x, -y, -z'
    'x, -y-1/2, z-1/2'
_cell_length_a     17.498(4)
_cell_length_b     5.1236(10)
_cell_length_c     14.793(3)
_cell_angle_alpha     90.00
_cell_angle_beta     111.68(3)
_cell_angle_gamma     90.00
_cell_volume     1232.4(4)
_cell_formula_units_Z     4
_cell_measurement_reflns_used     4774
_cell_measurement_theta_min     3.1
_cell_measurement_theta_max     27.7
_cell_measurement_temperature     298(2)
_cell_special_details     ?
_exptl_crystal_description     prism
_exptl_crystal_colour     colourless
_exptl_crystal_size_max     0.4
_exptl_crystal_size_mid     0.3
_exptl_crystal_size_min     0.2
_exptl_crystal_density_diffrn     1.623
_exptl_crystal_density_meas     ?
_exptl_crystal_density_method     'not measured'
_exptl_crystal_F_000     616
_exptl_absorpt_coefficient_mu     0.294
_exptl_absorpt_correction_type     multi-scan
_exptl_absorpt_process_details     '(CrystalClear; Rigaku, 2005)'
_exptl_absorpt_correction_T_min     0.900
_exptl_absorpt_correction_T_max     0.943
_exptl_special_details
;
;
_diffrn_ambient_temperature     298(2)
_diffrn_radiation_type     MoK\a
_diffrn_radiation_wavelength     0.71073
_diffrn_radiation_source     'fine-focus sealed tube'
_diffrn_radiation_monochromator     graphite
_diffrn_measurement_device_type     'Rigaku SCXmini diffractometer'
_diffrn_measurement_method     '\w scans'
_diffrn_detector_area_resol_mean     13.6612
_diffrn_reflns_number     12124
_diffrn_reflns_av_R_equivalents     0.0536
_diffrn_reflns_av_sigmaI/netI     0.0437
_diffrn_reflns_theta_min     3.09
_diffrn_reflns_theta_max     27.48
_diffrn_reflns_theta_full     27.48
_diffrn_measured_fraction_theta_max     0.998
_diffrn_measured_fraction_theta_full     0.998
_diffrn_reflns_limit_h_min     -22
_diffrn_reflns_limit_h_max     22
_diffrn_reflns_limit_k_min     -6
_diffrn_reflns_limit_k_max     6
_diffrn_reflns_limit_l_min     -19
_diffrn_reflns_limit_l_max     19
_diffrn_standards_number     0
_diffrn_standards_interval_count     .
_diffrn_standards_interval_time     .
_diffrn_standards_decay_%     ?
_refine_special_details
;
Refinement of <i>F</i>^2^ against ALL reflections. The weighted <i>R</i>-factor
wR and goodness of fit <i>S</i> are based on <i>F</i>^2^, conventional
<i>R</i>-factors <i>R</i> are based on <i>F</i>, with <i>F</i> set to zero for
negative <i>F</i>^2^. The threshold expression of <i>F</i>^2^ >
\s(<i>F</i>^2^) is used only for calculating <i>R</i>-factors(gt) etc. and is
not relevant to the choice of reflections for refinement. <i>R</i>-factors
based on <i>F</i>^2^ are statistically about twice as large as those based on
<i>F</i>, and <i>R</i>- factors based on ALL data will be even larger.
;
_reflns_number_total     2820
_reflns_number_gt     1890
_reflns_threshold_expression     >2sigma(I)
_refine_ls_structure_factor_coef     Fsqd
_refine_ls_matrix_type     full
_refine_ls_R_factor_all     0.0893
_refine_ls_R_factor_gt     0.0585
_refine_ls_wR_factor_gt     0.1464
_refine_ls_wR_factor_ref     0.1638
_refine_ls_goodness_of_fit_ref     1.049
_refine_ls_restrained_S_all     1.030
_refine_ls_number_reflns     2820
_refine_ls_number_parameters     226
_refine_ls_number_restraints     235
_refine_ls_hydrogen_treatment     mixed
_refine_ls_weighting_scheme     calc
_refine_ls_weighting_details
         'calc w=1/[\s^2^(Fo^2^)+(0.0764P)^2^+0.6523P] where P=(Fo^2^+2Fc^2^)/3'
_atom_sites_solution_hydrogens     geom
_atom_sites_solution_primary     direct
_atom_sites_solution_secondary     difmap
_refine_ls_shift/su_max     0.003
_refine_ls_shift/su_mean     0.000
_refine_diff_density_max     0.451
_refine_diff_density_min     -0.477
_refine_ls_extinction_method     none
_refine_ls_extinction_coef     ?
loop_
    _atom_type_symbol
    _atom_type_description
    _atom_type_scat_dispersion_real
    _atom_type_scat_dispersion_imag
    _atom_type_scat_source
    'C' 'C' 0.0033 0.0016
                         'International Tables Vol C Tables 4.2.6.8 and 6.1.1.4'
    'H' 'H' 0.0000 0.0000
                         'International Tables Vol C Tables 4.2.6.8 and 6.1.1.4'
    'N' 'N' 0.0061 0.0033
                         'International Tables Vol C Tables 4.2.6.8 and 6.1.1.4'
    'O' 'O' 0.0106 0.0060
                         'International Tables Vol C Tables 4.2.6.8 and 6.1.1.4'
    'F' 'F' 0.0171 0.0103
                         'International Tables Vol C Tables 4.2.6.8 and 6.1.1.4'
    'P' 'P' 0.1023 0.0942
                         'International Tables Vol C Tables 4.2.6.8 and 6.1.1.4'
_computing_data_collection     'CrystalClear (Rigaku, 2005)'
_computing_cell_refinement     'CrystalClear (Rigaku, 2005)'
_computing_data_reduction     'CrystalClear (Rigaku, 2005)'
_computing_structure_solution     'SHELXS97 (Sheldrick, 2008)'
_computing_structure_refinement     'SHELXL97 (Sheldrick, 2008)'
_computing_molecular_graphics     'SHELXTL (Sheldrick, 2008)'
_computing_publication_material     'PRPKAPPA (Ferguson, 1999)'
loop_
    _atom_site_type_symbol
    _atom_site_label
    _atom_site_fract_x
    _atom_site_fract_y
    _atom_site_fract_z
    _atom_site_U_iso_or_equiv
    _atom_site_adp_type
    _atom_site_calc_flag
    _atom_site_refinement_flags
    _atom_site_occupancy
    _atom_site_disorder_assembly
    _atom_site_disorder_group
    N N1 0.15275(14) 0.3564(5) 0.42609(17) 0.0414(6) Uani d U 1 . .
    H H1A 0.1427 0.4860 0.3832 0.050 Uiso d R 1 . .
    H H1B 0.1304 0.3936 0.4697 0.050 Uiso d R 1 . .
    H H1C 0.1311 0.2092 0.3953 0.050 Uiso d R 1 . .
    O O1 0.49349(12) 0.2376(5) 0.60339(18) 0.0624(7) Uani d U 1 . .
    C C1 0.40946(18) 0.2556(6) 0.5644(2) 0.0458(7) Uani d U 1 . .
    C C4 0.24232(16) 0.3242(5) 0.47587(19) 0.0366(6) Uani d U 1 . .
    C C3 0.29478(19) 0.4801(6) 0.4497(2) 0.0515(8) Uani d U 1 . .
    H H3A 0.2739 0.6074 0.4021 0.062 Uiso calc R 1 . .
    C C5 0.27196(18) 0.1368(7) 0.5450(2) 0.0497(8) Uani d U 1 . .
    H H5A 0.2360 0.0333 0.5625 0.060 Uiso calc R 1 . .
    C C6 0.35635(19) 0.1007(7) 0.5895(2) 0.0558(9) Uani d U 1 . .
    H H6A 0.3769 -0.0286 0.6364 0.067 Uiso calc R 1 . .
    C C2 0.37808(19) 0.4465(7) 0.4943(3) 0.0561(9) Uani d U 1 . .
    H H2A 0.4137 0.5527 0.4773 0.067 Uiso calc R 1 . .
    C C8 0.6217(2) 0.0478(10) 0.6954(3) 0.0783(12) Uani d U 1 . .
    H H8A 0.6483 -0.0935 0.7380 0.117 Uiso calc R 1 . .
    H H8B 0.6405 0.2108 0.7279 0.117 Uiso calc R 1 . .
    H H8C 0.6347 0.0396 0.6378 0.117 Uiso calc R 1 . .
    C C7 0.5304(2) 0.0266(8) 0.6678(3) 0.0632(10) Uani d U 1 . .
    H H7A 0.5107 -0.1390 0.6359 0.076 Uiso calc R 1 . .
    H H7B 0.5164 0.0372 0.7254 0.076 Uiso calc R 1 . .
    O O1W 0.08195(12) 0.8613(5) 0.44539(16) 0.0473(5) Uani d D 1 . .
    H H1WB 0.0467(16) 0.843(9) 0.3908(11) 0.086(15) Uiso d D 1 . .
    H H1WA 0.071(2) 0.856(9) 0.4948(14) 0.086(15) Uiso d D 1 . .
    P P1 0.11668(4) 0.96937(15) 0.18642(5) 0.0396(3) Uani d U 1 . .
    F F3 0.0519(7) 1.103(3) 0.2240(8) 0.064(2) Uani d PU 0.73(3) A 1
    F F5 0.1765(9) 0.833(3) 0.1430(10) 0.065(2) Uani d PU 0.73(3) A 1
    F F4 0.0451(7) 0.782(2) 0.1246(9) 0.072(2) Uani d PU 0.73(3) A 1
    F F1 0.0911(6) 1.1714(17) 0.0948(6) 0.0618(15) Uani d PU 0.73(3) A 1
    F F2 0.1410(8) 0.783(2) 0.2777(7) 0.086(2) Uani d PU 0.73(3) A 1
    F F6 0.1869(6) 1.169(2) 0.2477(7) 0.0704(18) Uani d PU 0.73(3) A 1
    F F6' 0.1908(13) 1.081(6) 0.2715(16) 0.066(4) Uani d PU 0.27(3) A 2
    F F4' 0.0396(15) 0.830(6) 0.1040(17) 0.053(4) Uani d PU 0.27(3) A 2
    F F2' 0.1153(17) 0.730(5) 0.256(2) 0.070(4) Uani d PU 0.27(3) A 2
    F F3' 0.0594(18) 1.160(7) 0.2229(19) 0.056(4) Uani d PU 0.27(3) A 2
    F F5' 0.184(3) 0.796(8) 0.164(3) 0.062(4) Uani d PU 0.27(3) A 2
    F F1' 0.1166(18) 1.168(5) 0.1154(19) 0.075(4) Uani d PU 0.27(3) A 2
loop_
    _atom_site_aniso_label
    _atom_site_aniso_U_11
    _atom_site_aniso_U_22
    _atom_site_aniso_U_33
    _atom_site_aniso_U_12
    _atom_site_aniso_U_13
    _atom_site_aniso_U_23
    N1 0.0383(13) 0.0429(13) 0.0428(13) -0.0011(11) 0.0147(11) -0.0042(11)
    O1 0.0333(11) 0.0710(15) 0.0758(16) 0.0024(11) 0.0119(11) 0.0209(13)
    C1 0.0335(14) 0.0500(17) 0.0516(17) 0.0022(13) 0.0128(13) 0.0029(14)
    C4 0.0337(14) 0.0378(15) 0.0383(14) -0.0002(12) 0.0132(12) -0.0041(12)
    C3 0.0425(16) 0.0509(18) 0.0603(19) 0.0031(14) 0.0181(15) 0.0191(16)
    C5 0.0406(17) 0.0564(19) 0.0508(17) -0.0050(15) 0.0153(14) 0.0124(15)
    C6 0.0443(18) 0.060(2) 0.0577(19) 0.0035(16) 0.0128(15) 0.0216(17)
    C2 0.0425(17) 0.0553(19) 0.073(2) -0.0024(15) 0.0237(16) 0.0172(17)
    C8 0.045(2) 0.108(3) 0.071(3) 0.018(2) 0.0099(19) 0.020(2)
    C7 0.0450(18) 0.073(2) 0.064(2) 0.0094(18) 0.0113(16) 0.0147(19)
    O1W 0.0395(12) 0.0532(13) 0.0448(13) -0.0011(10) 0.0105(11) 0.0014(11)
    P1 0.0366(4) 0.0479(5) 0.0323(4) 0.0065(3) 0.0103(3) -0.0011(3)
    F3 0.055(3) 0.082(6) 0.065(3) 0.018(3) 0.034(2) -0.005(3)
    F5 0.055(3) 0.086(4) 0.054(5) 0.022(2) 0.019(4) -0.012(3)
    F4 0.068(3) 0.074(4) 0.071(5) -0.032(3) 0.022(3) -0.011(3)
    F1 0.054(4) 0.073(2) 0.054(3) 0.014(3) 0.014(2) 0.026(2)
    F2 0.092(6) 0.101(5) 0.054(3) 0.027(4) 0.015(3) 0.036(3)
    F6 0.057(2) 0.078(4) 0.066(4) -0.013(3) 0.011(2) -0.025(3)
    F6' 0.042(4) 0.089(9) 0.054(7) 0.011(6) 0.004(5) -0.032(6)
    F4' 0.044(5) 0.075(8) 0.040(6) -0.004(5) 0.015(4) -0.013(6)
    F2' 0.074(10) 0.075(7) 0.060(8) 0.017(6) 0.025(6) 0.029(6)
    F3' 0.048(6) 0.066(9) 0.042(6) 0.022(6) 0.003(5) -0.007(5)
    F5' 0.050(6) 0.087(10) 0.049(10) 0.018(6) 0.018(7) -0.017(7)
    F1' 0.065(10) 0.081(6) 0.066(7) -0.007(7) 0.010(6) 0.035(6)
_geom_special_details
;
All esds (except the esd in the dihedral angle between two l.s. planes) are
estimated using the full covariance matrix. The cell esds are taken into
account individually in the estimation of esds in distances, angles and
torsion angles; correlations between esds in cell parameters are only used
when they are defined by crystal symmetry. An approximate (isotropic)
treatment of cell esds is used for estimating esds involving l.s. planes.
;
loop_
    _geom_bond_atom_site_label_1
    _geom_bond_atom_site_label_2
    _geom_bond_site_symmetry_2
    _geom_bond_distance
    _geom_bond_publ_flag
    N1 C4 . 1.474(4) ?
    N1 H1A . 0.8900 ?
    N1 H1B . 0.8900 ?
    N1 H1C . 0.8900 ?
    O1 C1 . 1.370(4) ?
    O1 C7 . 1.428(4) ?
    C1 C6 . 1.373(4) ?
    C1 C2 . 1.384(4) ?
    C4 C5 . 1.358(4) ?
    C4 C3 . 1.376(4) ?
    C3 C2 . 1.371(4) ?
    C3 H3A . 0.9300 ?
    C5 C6 . 1.389(4) ?
    C5 H5A . 0.9300 ?
    C6 H6A . 0.9300 ?
    C2 H2A . 0.9300 ?
    C8 C7 . 1.500(5) ?
    C8 H8A . 0.9600 ?
    C8 H8B . 0.9600 ?
    C8 H8C . 0.9600 ?
    C7 H7A . 0.9700 ?
    C7 H7B . 0.9700 ?
    O1W H1WB . 0.821(10) ?
    O1W H1WA . 0.82(3) ?
    P1 F1' . 1.46(2) ?
    P1 F6' . 1.546(18) ?
    P1 F4 . 1.575(10) ?
    P1 F5 . 1.578(13) ?
    P1 F2 . 1.580(8) ?
    P1 F3 . 1.590(11) ?
    P1 F6 . 1.598(7) ?
    P1 F5' . 1.60(4) ?
    P1 F2' . 1.61(2) ?
    P1 F4' . 1.61(3) ?
    P1 F3' . 1.63(3) ?
    P1 F1 . 1.632(7) ?
loop_
    _geom_angle_atom_site_label_1
    _geom_angle_atom_site_label_2
    _geom_angle_atom_site_label_3
    _geom_angle_site_symmetry_1
    _geom_angle_site_symmetry_3
    _geom_angle
    _geom_angle_publ_flag
    C4 N1 H1A . . 109.5 ?
    C4 N1 H1B . . 109.4 ?
    H1A N1 H1B . . 109.5 ?
    C4 N1 H1C . . 109.5 ?
    H1A N1 H1C . . 109.5 ?
    H1B N1 H1C . . 109.5 ?
    C1 O1 C7 . . 118.8(3) ?
    O1 C1 C6 . . 125.2(3) ?
    O1 C1 C2 . . 115.5(3) ?
    C6 C1 C2 . . 119.4(3) ?
    C5 C4 C3 . . 120.9(3) ?
    C5 C4 N1 . . 119.7(3) ?
    C3 C4 N1 . . 119.4(3) ?
    C2 C3 C4 . . 119.5(3) ?
    C2 C3 H3A . . 120.2 ?
    C4 C3 H3A . . 120.2 ?
    C4 C5 C6 . . 119.6(3) ?
    C4 C5 H5A . . 120.2 ?
    C6 C5 H5A . . 120.2 ?
    C1 C6 C5 . . 120.1(3) ?
    C1 C6 H6A . . 119.9 ?
    C5 C6 H6A . . 119.9 ?
    C3 C2 C1 . . 120.4(3) ?
    C3 C2 H2A . . 119.8 ?
    C1 C2 H2A . . 119.8 ?
    C7 C8 H8A . . 109.5 ?
    C7 C8 H8B . . 109.5 ?
    H8A C8 H8B . . 109.5 ?
    C7 C8 H8C . . 109.5 ?
    H8A C8 H8C . . 109.5 ?
    H8B C8 H8C . . 109.5 ?
    O1 C7 C8 . . 107.4(3) ?
    O1 C7 H7A . . 110.2 ?
    C8 C7 H7A . . 110.2 ?
    O1 C7 H7B . . 110.2 ?
    C8 C7 H7B . . 110.2 ?
    H7A C7 H7B . . 108.5 ?
    H1WB O1W H1WA . . 122(2) ?
    F1' P1 F6' . . 96.0(11) ?
    F1' P1 F4 . . 102.6(9) ?
    F6' P1 F4 . . 161.3(10) ?
    F1' P1 F5 . . 80.8(12) ?
    F6' P1 F5 . . 90.7(10) ?
    F4 P1 F5 . . 89.9(8) ?
    F1' P1 F2 . . 164.6(8) ?
    F6' P1 F2 . . 69.4(10) ?
    F4 P1 F2 . . 91.9(4) ?
    F5 P1 F2 . . 94.0(6) ?
    F1' P1 F3 . . 98.1(12) ?
    F6' P1 F3 . . 92.8(9) ?
    F4 P1 F3 . . 87.1(6) ?
    F5 P1 F3 . . 176.5(7) ?
    F2 P1 F3 . . 87.9(6) ?
    F1' P1 F6 . . 76.1(9) ?
    F4 P1 F6 . . 177.8(5) ?
    F5 P1 F6 . . 91.6(8) ?
    F2 P1 F6 . . 89.7(3) ?
    F3 P1 F6 . . 91.4(6) ?
    F1' P1 F5' . . 92.5(15) ?
    F6' P1 F5' . . 85.2(18) ?
    F4 P1 F5' . . 91.5(18) ?
    F2 P1 F5' . . 81.6(13) ?
    F3 P1 F5' . . 169.4(13) ?
    F6 P1 F5' . . 90.3(18) ?
    F1' P1 F2' . . 174.5(15) ?
    F6' P1 F2' . . 88.1(9) ?
    F4 P1 F2' . . 73.3(9) ?
    F5 P1 F2' . . 95.5(12) ?
    F3 P1 F2' . . 85.4(12) ?
    F6 P1 F2' . . 108.2(8) ?
    F5' P1 F2' . . 84.1(17) ?
    F1' P1 F4' . . 89.3(11) ?
    F6' P1 F4' . . 174.7(12) ?
    F5 P1 F4' . . 89.5(10) ?
    F2 P1 F4' . . 105.3(9) ?
    F3 P1 F4' . . 87.1(10) ?
    F6 P1 F4' . . 164.9(9) ?
    F5' P1 F4' . . 94.0(19) ?
    F2' P1 F4' . . 86.7(10) ?
    F1' P1 F3' . . 89.0(15) ?
    F6' P1 F3' . . 86.7(13) ?
    F4 P1 F3' . . 96.0(12) ?
    F5 P1 F3' . . 169.1(14) ?
    F2 P1 F3' . . 94.9(12) ?
    F6 P1 F3' . . 82.3(12) ?
    F5' P1 F3' . . 171.8(19) ?
    F2' P1 F3' . . 94.9(17) ?
    F4' P1 F3' . . 94.1(14) ?
    F6' P1 F1 . . 109.3(11) ?
    F4 P1 F1 . . 89.4(4) ?
    F5 P1 F1 . . 87.8(5) ?
    F2 P1 F1 . . 177.8(5) ?
    F3 P1 F1 . . 90.3(5) ?
    F6 P1 F1 . . 89.0(3) ?
    F5' P1 F1 . . 100.2(13) ?
    F2' P1 F1 . . 162.3(8) ?
    F4' P1 F1 . . 75.9(10) ?
    F3' P1 F1 . . 83.1(11) ?
loop_
    _geom_torsion_atom_site_label_1
    _geom_torsion_atom_site_label_2
    _geom_torsion_atom_site_label_3
    _geom_torsion_atom_site_label_4
    _geom_torsion_site_symmetry_1
    _geom_torsion_site_symmetry_2
    _geom_torsion_site_symmetry_3
    _geom_torsion_site_symmetry_4
    _geom_torsion
    _geom_torsion_publ_flag
    C7 O1 C1 C6 . . . . 6.9(5) ?
    C7 O1 C1 C2 . . . . -172.9(3) ?
    C5 C4 C3 C2 . . . . -0.2(5) ?
    N1 C4 C3 C2 . . . . -178.5(3) ?
    C3 C4 C5 C6 . . . . -0.5(5) ?
    N1 C4 C5 C6 . . . . 177.8(3) ?
    O1 C1 C6 C5 . . . . 180.0(3) ?
    C2 C1 C6 C5 . . . . -0.3(5) ?
    C4 C5 C6 C1 . . . . 0.7(5) ?
    C4 C3 C2 C1 . . . . 0.7(5) ?
    O1 C1 C2 C3 . . . . 179.3(3) ?
    C6 C1 C2 C3 . . . . -0.4(5) ?
    C1 O1 C7 C8 . . . . 177.4(3) ?
loop_
    _geom_hbond_atom_site_label_D
    _geom_hbond_atom_site_label_H
    _geom_hbond_atom_site_label_A
    _geom_hbond_site_symmetry_A
    _geom_hbond_distance_DH
    _geom_hbond_distance_HA
    _geom_hbond_distance_DA
    _geom_hbond_angle_DHA
    N1 H1A F2' . 0.89 2.16 3.03(2) 167.2
    N1 H1A F2 . 0.89 2.17 3.049(10) 169.0
    N1 H1B F1 4_576 0.89 2.22 3.066(8) 157.6
    N1 H1B F1' 4_576 0.89 2.28 3.09(3) 152.3
    N1 H1C O1W 1_545 0.89 2.22 2.883(3) 130.8
    N1 H1C F3 1_545 0.89 2.46 3.137(12) 133.3
    N1 H1C F3' 1_545 0.89 2.40 3.01(3) 126.0
    N1 H1C F6' 1_545 0.89 2.51 2.96(2) 112.4
    O1W H1WB F3' 2_545 0.821(10) 2.20(3) 2.97(3) 156(4)
    O1W H1WB F3 2_545 0.821(10) 2.28(3) 3.030(12) 152(4)
    O1W H1WA F4 4_576 0.82(3) 2.241(19) 3.040(12) 164(4)
    O1W H1WA F4' 4_576 0.82(3) 2.11(3) 2.88(2) 155(4)
    O1W H1WA F5 4_576 0.82(3) 2.48(4) 2.951(16) 117(3)
    C8 H8C Cg1 3_656 0.96 3.16 4.023(5) 150.06
data_New_Global_Publ_Block
_journal_date_recd_electronic     2010-05-12
_journal_date_accepted     2010-05-18
_journal_name_full     'Acta Crystallographica, Section E'
_journal_year     2010
_journal_volume     66
_journal_issue      6
_journal_page_first     o1461
_journal_page_last     o1461
_journal_paper_category     QO
_journal_coeditor_code     ZQ2040
_publ_contact_author_name     'Xue-qun,Fu*'
_publ_contact_author_address
;
Ordered Matter Science Research Center, Southeast UniVersity,
Nanjing 210096, P. R. China
;
_publ_contact_author_email     'fuxuequn222@163.com'
_publ_contact_author_fax     '86-25-52090626'
_publ_contact_author_phone     '86-25-52090626'
_publ_section_title
;
4-Ethoxyanilinium hexafluorophosphate monohydrate
;
_publ_section_title_footnote     .
loop_
    _publ_author_name
    _publ_author_footnote
    _publ_author_address
    'Fu, Xue-qun' .
;
Ordered Matter Science Research Center, Southeast UniVersity,
Nanjing 210096, People's Republic of China
;
_publ_section_synopsis     .
