# Supplementary material for: 4-Ethoxy­anilinium hexa­fluoro­phosphate monohydrate
Source: Acta Crystallogr Sect E Struct Rep Online. 2010 May 26;66(Pt 6):o1461. doi: 10.1107/S1600536810018404 (PMC2979371; doi:10.1107/S1600536810018404)
Supplement: Supplementary file 2 [file e-66-o1461-Isup2.hkl]

# 
# h,k,l, Fc-squared, Fo-squared, sigma(Fo-squared) and status flag 
# 
data_I
_shelx_title ' F in P2(1)/c' 
_shelx_refln_list_code          4 
_shelx_F_calc_maximum      188.54 
_exptl_crystal_F_000       616.00 
_reflns_d_resolution_high  0.7700 
 
loop_ 
 _symmetry_equiv_pos_as_xyz 
 'x, y, z' 
 '-x, y+1/2, -z+1/2' 
 '-x, -y, -z' 
 'x, -y-1/2, z-1/2' 
 
_cell_length_a    17.4981 
_cell_length_b     5.1236 
_cell_length_c    14.7927 
_cell_angle_alpha  90.000 
_cell_angle_beta  111.675 
_cell_angle_gamma  90.000 
 
_shelx_F_squared_multiplier     1.000 
 
loop_ 
 _refln_index_h 
 _refln_index_k 
 _refln_index_l 
 _refln_F_squared_calc 
 _refln_F_squared_meas 
 _refln_F_squared_sigma 
 _refln_observed_status 
   3   0   0     7683.66     7568.30     75.61 o 
   4   0   0    11036.61    10450.42    119.50 o 
   5   0   0     3584.61     3518.97     66.73 o 
   6   0   0       25.24       23.49      4.05 o 
   7   0   0     1365.57     1619.03     41.60 o 
   8   0   0      925.57     1144.89     23.19 o 
   9   0   0     2924.62     3304.28     71.67 o 
  10   0   0      113.81      100.96      5.92 o 
  11   0   0        7.59       18.96      6.70 o 
  12   0   0      251.87      240.23      9.49 o 
  13   0   0      653.58      629.87     20.63 o 
  14   0   0      187.76      150.47      9.01 o 
  15   0   0       75.21       94.57     17.85 o 
  16   0   0      163.65      147.17     21.54 o 
  17   0   0      198.80      188.73     22.38 o 
  18   0   0        8.56        2.77      6.76 o 
  19   0   0        0.93       -1.67      8.92 o 
  20   0   0        2.08       -1.15     10.51 o 
  21   0   0        2.05       15.58     22.24 o 
   1   1   0     1730.60     1711.23     23.60 o 
   2   1   0     2216.14     2355.63     18.77 o 
   3   1   0      770.65      764.76     15.01 o 
   4   1   0      468.20      437.71      5.60 o 
   5   1   0      200.61      207.99      5.92 o 
   6   1   0        0.44        0.22      0.64 o 
   7   1   0      513.16      576.02     11.90 o 
   8   1   0       31.56       26.73      2.49 o 
   9   1   0        7.07        3.90      1.80 o 
  10   1   0       92.26      108.11      7.08 o 
  11   1   0       29.26       33.10      4.36 o 
  12   1   0       40.85       55.39      5.63 o 
  13   1   0       46.31       66.20      6.17 o 
  14   1   0       42.93       50.51      5.74 o 
  15   1   0      103.72       98.41      7.51 o 
  16   1   0        4.50       -2.65      3.84 o 
  17   1   0       10.13        7.20      5.02 o 
  18   1   0        3.47        7.17      6.28 o 
  19   1   0       11.88       16.76      8.58 o 
  20   1   0        0.06       -4.83      8.22 o 
   0   2   0      694.00      816.12     21.90 o 
   1   2   0      963.50     1085.23     23.17 o 
   2   2   0      250.02      249.48      4.65 o 
   3   2   0     1341.51     1534.72     20.66 o 
   4   2   0      716.21      664.01      9.80 o 
   5   2   0      174.72      156.62      4.45 o 
   6   2   0       52.91       48.04      2.34 o 
   7   2   0      147.52      138.46      4.32 o 
   8   2   0      529.22      498.86      8.69 o 
   9   2   0      864.40      866.83     19.74 o 
  10   2   0       64.20       81.54      5.90 o 
  11   2   0      175.04      159.41      9.64 o 
  12   2   0     1491.59     1440.01     34.54 o 
  13   2   0        1.69        2.08      3.34 o 
  14   2   0       60.75       60.26      7.21 o 
  15   2   0        7.62       11.87      4.79 o 
  16   2   0       40.79       34.76      9.50 o 
  17   2   0       80.23       90.37     15.49 o 
  18   2   0       21.55       34.60      8.60 o 
  19   2   0       17.91       15.58     11.05 o 
  20   2   0       52.65       62.71     18.06 o 
   1   3   0      162.25      149.53      6.42 o 
   2   3   0       22.07       12.44      2.56 o 
   3   3   0       96.42      100.60      3.97 o 
   4   3   0      163.21      190.87      6.29 o 
   5   3   0       29.74       32.83      2.90 o 
   6   3   0      432.67      432.92     14.16 o 
   7   3   0      520.48      529.95     11.15 o 
   8   3   0      368.32      372.80      9.17 o 
   9   3   0      134.22      145.91      8.70 o 
  10   3   0       47.22       64.42      8.47 o 
  11   3   0      135.81      150.73     11.09 o 
  12   3   0        5.76       26.50     11.38 o 
  13   3   0      256.08      238.53     14.87 o 
  14   3   0        4.75       11.96      5.91 o 
  15   3   0        0.01        2.17      4.71 o 
  16   3   0        6.14       11.19      7.40 o 
  17   3   0        5.39        1.69      4.97 o 
  18   3   0       11.85       13.30      7.38 o 
   0   4   0       24.21       45.14      6.13 o 
   1   4   0      185.51      171.27      6.74 o 
   2   4   0      128.50      120.32      5.82 o 
   3   4   0       95.02       89.14      5.24 o 
   4   4   0       51.90       69.41      4.73 o 
   5   4   0      126.82      133.52      6.96 o 
   6   4   0        6.20        8.87      3.46 o 
   7   4   0      135.03      140.22      8.59 o 
   8   4   0      272.62      258.40     13.30 o 
   9   4   0       65.81      102.78     12.45 o 
  10   4   0      174.52      175.91     13.53 o 
  11   4   0      212.02      228.29     15.89 o 
  12   4   0      104.12      123.29     11.87 o 
  13   4   0       60.17       59.10      8.93 o 
  14   4   0       32.00       31.43      8.52 o 
  15   4   0        0.32       -2.26      6.64 o 
  16   4   0       24.06       20.09      8.74 o 
   1   5   0      116.43      128.09     10.90 o 
   2   5   0      301.66      304.10     13.35 o 
   3   5   0       13.19        8.10      4.60 o 
   4   5   0        1.35       -1.98      3.48 o 
   5   5   0       10.21       11.56      5.08 o 
   6   5   0      132.80      141.92     10.38 o 
   7   5   0       48.19       66.12      9.64 o 
   8   5   0       14.54       20.63      5.98 o 
   9   5   0       76.27       92.66     10.46 o 
  10   5   0       26.46       32.03      8.81 o 
  11   5   0        1.48        9.95      7.63 o 
  12   5   0        6.01        6.22      7.43 o 
  13   5   0        4.75        6.42      7.23 o 
   0   6   0       50.92       61.07     13.91 o 
   1   6   0       54.34       52.20     17.89 o 
   2   6   0       25.62       19.59      9.72 o 
   3   6   0       20.92       14.57      7.53 o 
   4   6   0        0.06        7.94      5.14 o 
   5   6   0       17.45       29.18     10.62 o 
   6   6   0        1.84        5.58      6.49 o 
   7   6   0        8.22        4.72      6.61 o 
   8   6   0        0.99       -0.25      5.46 o 
   9   6   0        3.96       -2.02      6.69 o 
 -21   1   1        0.11        7.07     10.20 o 
 -20   1   1       33.21       25.42     11.69 o 
 -19   1   1       62.67       46.58      9.45 o 
 -18   1   1       81.40       90.32     10.03 o 
 -17   1   1       36.39       32.85      5.81 o 
 -16   1   1        5.29       12.29      5.02 o 
 -15   1   1     1183.89     1071.08     28.86 o 
 -14   1   1      757.77      703.51     24.89 o 
 -13   1   1        0.42        3.33      3.38 o 
 -12   1   1       11.75       14.03      3.25 o 
 -11   1   1      234.60      229.45      7.81 o 
 -10   1   1       76.53       57.44      9.38 o 
  -9   1   1       15.15       18.43      4.30 o 
  -8   1   1      102.02      119.69      7.91 o 
  -7   1   1     1206.60     1365.95     17.31 o 
  -6   1   1       40.29       59.07      2.13 o 
  -5   1   1       13.38       18.42      1.48 o 
  -4   1   1      869.28      832.35     11.46 o 
  -3   1   1     4510.45     4450.60     44.53 o 
  -2   1   1     2734.12     2693.07     25.71 o 
  -1   1   1    10907.31    10195.44     78.10 o 
   0   1   1     1957.95     1885.42     24.80 o 
   1   1   1      833.20      822.32     20.01 o 
   2   1   1     8832.56     8711.26     60.85 o 
   3   1   1     8651.66     8103.65     52.27 o 
   4   1   1      584.57      527.06      8.86 o 
   5   1   1        4.13        6.89      2.20 o 
   6   1   1        0.59        1.93      1.99 o 
   7   1   1      721.49      731.35     14.47 o 
   8   1   1      500.49      486.22     11.85 o 
   9   1   1        2.95       15.67      3.98 o 
  10   1   1       30.90       40.60      4.67 o 
  11   1   1     1594.44     1619.36     35.00 o 
  12   1   1      445.60      448.80     15.07 o 
  13   1   1        9.58       32.36      4.96 o 
  14   1   1       48.65       55.09      6.63 o 
  15   1   1      178.11      197.49     13.40 o 
  16   1   1      205.99      189.55     11.43 o 
  17   1   1       16.31       18.23      7.86 o 
  18   1   1        0.16       -4.42      5.65 o 
  19   1   1       60.07       70.49     11.59 o 
  20   1   1        2.68        6.94      8.23 o 
 -20   2   1       46.15       56.13     13.63 o 
 -19   2   1       11.49       15.44      9.27 o 
 -18   2   1        1.06       10.89      6.62 o 
 -17   2   1       17.36        9.76      6.82 o 
 -16   2   1        7.60        8.44      6.28 o 
 -15   2   1        3.16       13.23      4.81 o 
 -14   2   1      268.70      257.97     14.26 o 
 -13   2   1       25.96       25.04      4.49 o 
 -12   2   1      442.02      448.97     14.48 o 
 -11   2   1       48.86       62.81      5.63 o 
 -10   2   1      132.23      153.54      7.53 o 
  -9   2   1       21.88       25.87      2.53 o 
  -8   2   1      143.78      166.35      8.82 o 
  -7   2   1       19.92       18.48      1.97 o 
  -6   2   1       88.26      135.92      4.94 o 
  -5   2   1        2.52        4.98      2.35 o 
  -4   2   1       77.43      104.58      3.84 o 
  -3   2   1      795.07      685.41      9.13 o 
  -2   2   1      598.16      516.64      8.43 o 
  -1   2   1       36.94       37.81      2.26 o 
   0   2   1      546.12      618.16      9.20 o 
   1   2   1      763.39      741.29     12.42 o 
   2   2   1     1641.84     1716.80     23.19 o 
   3   2   1     1786.42     1779.56     22.15 o 
   4   2   1      801.51      786.29     11.74 o 
   5   2   1       72.11       75.00      3.04 o 
   6   2   1      316.01      290.65      6.55 o 
   7   2   1     1235.79     1286.87     26.91 o 
   8   2   1     1285.42     1298.60     32.43 o 
   9   2   1      138.70      118.65      8.36 o 
  10   2   1        2.45       -1.12      2.86 o 
  11   2   1      208.91      202.22     18.79 o 
  12   2   1      270.79      258.65     13.18 o 
  13   2   1        2.54        9.86      4.04 o 
  14   2   1      325.09      300.78     13.32 o 
  15   2   1      108.94      102.51      8.88 o 
  16   2   1       76.51       95.34     12.44 o 
  17   2   1        9.42        7.87      8.66 o 
  18   2   1        2.98       -0.42      7.59 o 
  19   2   1       20.87       18.87      8.92 o 
 -19   3   1       25.14        8.21      7.68 o 
 -18   3   1       15.66       24.32     10.12 o 
 -17   3   1        1.44        3.72      5.33 o 
 -16   3   1        0.19       -0.48      5.29 o 
 -15   3   1        0.27        0.02      4.51 o 
 -14   3   1       10.53       17.02      5.90 o 
 -13   3   1       47.47       46.48      7.91 o 
 -12   3   1       74.26       62.85      8.78 o 
 -11   3   1      411.16      390.23     17.50 o 
 -10   3   1      838.32      836.85     28.58 o 
  -9   3   1      473.12      480.26     23.05 o 
  -8   3   1       35.30       34.35      6.45 o 
  -7   3   1      636.89      621.90     15.93 o 
  -6   3   1     1411.85     1400.45     20.55 o 
  -5   3   1     1039.23     1140.66     23.96 o 
  -4   3   1       70.31       63.70      5.38 o 
  -3   3   1      394.92      461.82      9.46 o 
  -2   3   1      191.58      161.27      5.84 o 
  -1   3   1      375.88      330.35      9.24 o 
   0   3   1       22.43       21.30      4.36 o 
   1   3   1        6.79       26.10      2.82 o 
   2   3   1      191.82      191.73      5.84 o 
   3   3   1       91.43       89.73      5.22 o 
   4   3   1       29.34       27.00      3.01 o 
   5   3   1      121.08      127.64      4.84 o 
   6   3   1      477.28      476.22     10.58 o 
   7   3   1      793.33      785.62     15.30 o 
   8   3   1      201.15      185.14     10.58 o 
   9   3   1      337.35      369.17     11.96 o 
  10   3   1        1.50        6.44      3.42 o 
  11   3   1       65.04       62.70     11.30 o 
  12   3   1       68.72       59.55      7.65 o 
  13   3   1        9.50        4.34      6.26 o 
  14   3   1      171.87      156.09     12.98 o 
  15   3   1       58.81       77.82     15.00 o 
  16   3   1       35.45       33.55      7.90 o 
  17   3   1        2.25        0.68      6.25 o 
  18   3   1        2.27       -4.43      8.47 o 
 -17   4   1       21.00       17.31      8.72 o 
 -16   4   1       23.09       16.86      7.47 o 
 -15   4   1        0.23       -1.25      4.76 o 
 -14   4   1       14.78       16.84      6.62 o 
 -13   4   1       57.14       58.36      9.96 o 
 -12   4   1       49.78       64.81      9.12 o 
 -11   4   1      139.75      147.37     12.90 o 
 -10   4   1       10.68        9.09      5.09 o 
  -9   4   1      219.52      205.46     11.20 o 
  -8   4   1      422.12      387.56     14.65 o 
  -7   4   1      140.48      131.17      7.87 o 
  -6   4   1        0.75        3.69      5.59 o 
  -5   4   1      180.75      171.07      8.48 o 
  -4   4   1      303.20      294.07      8.82 o 
  -3   4   1       70.25       83.59      5.68 o 
  -2   4   1      146.84      162.59      6.95 o 
  -1   4   1       28.27       32.64      3.33 o 
   0   4   1      104.24      101.97      5.68 o 
   1   4   1       56.39       57.57      4.22 o 
   2   4   1      226.36      239.38      8.51 o 
   3   4   1        2.67        0.24      2.18 o 
   4   4   1      174.04      172.17     10.39 o 
   5   4   1      204.63      177.04      7.57 o 
   6   4   1      266.91      247.21      8.58 o 
   7   4   1      185.32      168.78      8.70 o 
   8   4   1        1.23        3.04      4.66 o 
   9   4   1      129.87      139.31     10.33 o 
  10   4   1      265.91      236.42     15.71 o 
  11   4   1        0.36        1.47      5.73 o 
  12   4   1       22.65       25.08      6.92 o 
  13   4   1        0.01       -0.41      5.01 o 
  14   4   1        6.81        6.06      7.05 o 
  15   4   1        3.14        6.56      7.94 o 
  16   4   1        2.32        4.27      6.69 o 
 -14   5   1       10.37       16.28      9.36 o 
 -13   5   1        2.54       -4.48      7.31 o 
 -12   5   1        1.89        4.62      6.90 o 
 -11   5   1       20.85       28.41      7.14 o 
 -10   5   1        4.29        7.24      5.48 o 
  -9   5   1       33.64       36.61     10.63 o 
  -8   5   1        0.78       -4.60      4.60 o 
  -7   5   1        3.82        6.66      5.18 o 
  -6   5   1       92.63       91.77      7.56 o 
  -5   5   1       95.73       98.94      8.43 o 
  -4   5   1       14.45       11.15      3.90 o 
  -3   5   1      101.17      106.79      8.53 o 
  -2   5   1        9.32       17.08      5.14 o 
  -1   5   1      148.52      125.21      6.92 o 
   0   5   1      142.13      163.62      8.47 o 
   1   5   1        8.01        4.71      3.33 o 
   2   5   1      136.31      121.00      8.09 o 
   3   5   1        9.58       22.64      7.74 o 
   4   5   1        0.40        3.76      3.88 o 
   5   5   1       11.14        9.98      4.45 o 
   6   5   1        1.37        9.17      5.64 o 
   7   5   1        7.67       -5.93      6.03 o 
   8   5   1        1.77        7.95      6.66 o 
   9   5   1        4.52       12.29     12.18 o 
  10   5   1        7.66       15.70      7.20 o 
  11   5   1        3.61        8.75      7.14 o 
  12   5   1        9.94       16.90      8.06 o 
  13   5   1        4.26       15.08      8.51 o 
  -9   6   1       12.57       13.37      7.53 o 
  -8   6   1       20.14       17.08      7.37 o 
  -7   6   1        0.20        3.04      6.26 o 
  -6   6   1        0.37       -1.88      5.75 o 
  -5   6   1        8.49        1.74      4.98 o 
  -4   6   1       11.61       16.78     10.76 o 
  -3   6   1       60.82       50.55      8.48 o 
  -2   6   1       38.96       21.58      8.03 o 
  -1   6   1       19.38       13.06      7.40 o 
   0   6   1       41.77       33.49      9.51 o 
   1   6   1        7.62       17.38      7.70 o 
   2   6   1      107.71      126.83     12.72 o 
   3   6   1        4.99        3.37      5.18 o 
   4   6   1        5.71        0.91      6.49 o 
   5   6   1       32.13       32.38      8.89 o 
   6   6   1        7.63        3.16      5.60 o 
   7   6   1        3.50        9.92      7.52 o 
   8   6   1        4.27       -1.15      5.60 o 
 -21   0   2        2.40        8.79     11.92 o 
 -20   0   2       97.49       95.42     18.96 o 
 -19   0   2        8.37       -4.81      9.15 o 
 -18   0   2       53.46       40.62     10.67 o 
 -17   0   2      448.46      437.96     30.84 o 
 -16   0   2     1907.17     1780.45     53.72 o 
 -15   0   2      881.88      855.27     26.46 o 
 -14   0   2       65.66       72.97      7.30 o 
 -13   0   2     1686.60     1631.00     42.95 o 
 -12   0   2     5015.84     4670.89     97.95 o 
 -11   0   2      621.79      605.91     18.01 o 
 -10   0   2      323.65      329.15     12.79 o 
  -9   0   2      553.12      577.34     20.65 o 
  -8   0   2      201.21      287.27     12.49 o 
  -7   0   2        1.87       16.91      2.36 o 
  -6   0   2      788.36      862.63     15.83 o 
  -5   0   2       14.65       28.15      5.24 o 
  -4   0   2     6179.61     6208.25     87.61 o 
  -3   0   2    18976.80    17132.08    141.04 o 
  -2   0   2      433.50      529.91     13.34 o 
   1   0   2    12264.98    12007.92    181.62 o 
   2   0   2     6674.81     6285.12    163.42 o 
   3   0   2      273.00      288.39      6.36 o 
   4   0   2      166.43      209.61      8.48 o 
   5   0   2      585.58      635.93     12.63 o 
   6   0   2     4560.20     5279.29     81.13 o 
   7   0   2       36.28       52.17      5.12 o 
   8   0   2      184.30      197.99     10.01 o 
   9   0   2      124.67      132.80     10.69 o 
  10   0   2      231.66      208.66      8.47 o 
  11   0   2      126.30      132.20      9.16 o 
  12   0   2       15.06       27.08      5.26 o 
  13   0   2      278.58      254.09     18.87 o 
  14   0   2     1847.23     1657.12     70.25 o 
  15   0   2       20.47       38.57     10.15 o 
  16   0   2        9.32        7.15     11.68 o 
  17   0   2       73.86       82.42     16.62 o 
  18   0   2      142.58      101.30     19.40 o 
  19   0   2      111.64      121.61     22.33 o 
  20   0   2        0.36       -1.44      8.66 o 
 -21   1   2       22.63       32.52     11.36 o 
 -20   1   2        1.68        5.79      8.72 o 
 -19   1   2        5.28        7.52      7.15 o 
 -18   1   2        3.98        6.00      5.12 o 
 -17   1   2       17.80       30.50      5.91 o 
 -16   1   2        4.00        7.36      4.03 o 
 -15   1   2        0.05        2.64      6.42 o 
 -14   1   2      229.47      218.94      8.97 o 
 -13   1   2       52.10       62.26      5.04 o 
 -12   1   2      395.15      404.34     11.81 o 
 -11   1   2        0.35       -0.56      1.99 o 
 -10   1   2      218.67      270.79     11.55 o 
  -9   1   2      903.75      969.55     18.35 o 
  -8   1   2      206.97      229.82      5.32 o 
  -7   1   2      220.60      229.90      5.00 o 
  -6   1   2      126.13      120.33      3.91 o 
  -5   1   2      420.10      489.43      8.80 o 
  -4   1   2      500.70      473.17     14.20 o 
  -3   1   2       70.11       82.04      2.54 o 
  -2   1   2     3047.24     3196.81     25.85 o 
  -1   1   2    12296.80    11337.11     70.03 o 
   0   1   2      957.25      987.39     15.38 o 
   1   1   2        4.85       11.88      3.45 o 
   2   1   2      605.76      521.67      8.73 o 
   3   1   2       43.17       31.24      1.95 o 
   4   1   2      967.56      931.32     15.49 o 
   5   1   2     6116.84     5828.28     75.53 o 
   6   1   2     4469.42     4439.96     63.91 o 
   7   1   2     3895.33     4138.27     64.77 o 
   8   1   2     1212.61     1214.40     23.73 o 
   9   1   2     1156.18     1233.30     26.72 o 
  10   1   2     1223.94     1220.20     28.17 o 
  11   1   2       49.46       62.45      6.17 o 
  12   1   2      111.58       94.69      9.96 o 
  13   1   2       12.75       17.56      4.84 o 
  14   1   2      257.93      230.85     11.30 o 
  15   1   2       26.76       24.02      5.66 o 
  16   1   2       30.91       52.50      9.81 o 
  17   1   2       40.59       47.84      9.74 o 
  18   1   2       11.47       -1.41      5.79 o 
  19   1   2        4.36       11.74     10.71 o 
 -20   2   2       33.45       10.15     10.34 o 
 -19   2   2        5.92       -3.89      5.55 o 
 -18   2   2        4.35       12.70      7.38 o 
 -17   2   2       26.08       21.20      7.65 o 
 -16   2   2        2.79       -0.56      4.13 o 
 -15   2   2      110.29      103.90      9.03 o 
 -14   2   2       96.76      103.05      7.74 o 
 -13   2   2        2.76        8.64      5.99 o 
 -12   2   2       87.52       94.57      5.96 o 
 -11   2   2      113.12      107.80      7.21 o 
 -10   2   2      490.27      479.83     18.79 o 
  -9   2   2       19.17       14.15      2.51 o 
  -8   2   2     1119.78     1162.44     16.62 o 
  -7   2   2      772.63      725.58     13.17 o 
  -6   2   2        1.31        4.20      1.88 o 
  -5   2   2      289.94      362.03      9.52 o 
  -4   2   2        0.10        0.45      1.26 o 
  -3   2   2        0.07        2.77      2.24 o 
  -2   2   2       50.20       53.83      3.02 o 
  -1   2   2      144.87      135.32      3.46 o 
   0   2   2      246.14      219.47      8.57 o 
   1   2   2      210.90      252.76      5.67 o 
   2   2   2     2143.80     2176.92     27.35 o 
   3   2   2      369.45      385.66      7.13 o 
   4   2   2       62.63       78.16      3.03 o 
   5   2   2     1591.78     1642.54     21.52 o 
   6   2   2     1523.76     1446.61     25.39 o 
   7   2   2     1134.55     1115.27     22.57 o 
   8   2   2       44.94       51.89      5.83 o 
   9   2   2      485.36      524.33     18.09 o 
  10   2   2      781.86      794.60     21.61 o 
  11   2   2       65.80       88.17      9.27 o 
  12   2   2       88.52       84.13      7.73 o 
  13   2   2      323.95      337.32     14.76 o 
  14   2   2      121.90      120.53      9.83 o 
  15   2   2       33.24       36.86      7.11 o 
  16   2   2        5.20        4.74      5.64 o 
  17   2   2       26.63       48.17     12.81 o 
  18   2   2       45.67       53.67     12.36 o 
  19   2   2       33.83       34.28     14.00 o 
 -19   3   2       19.06       14.78      7.69 o 
 -18   3   2        3.97       -4.94      7.12 o 
 -17   3   2        0.47        1.42      5.71 o 
 -16   3   2        2.41       -0.35      4.90 o 
 -15   3   2       32.53       50.31      8.35 o 
 -14   3   2       22.78       33.16      8.61 o 
 -13   3   2      128.62      107.48     11.45 o 
 -12   3   2      151.58      170.63     11.29 o 
 -11   3   2        0.61       11.53      7.21 o 
 -10   3   2      277.93      249.68     10.51 o 
  -9   3   2      269.42      233.43      9.32 o 
  -8   3   2      100.24       83.48      6.49 o 
  -7   3   2        0.06        2.35      2.67 o 
  -6   3   2       22.23       20.93      5.29 o 
  -5   3   2      697.38      663.73     15.09 o 
  -4   3   2       19.84       28.98      3.11 o 
  -3   3   2     1090.01     1136.23     26.62 o 
  -2   3   2      167.42      198.85      5.65 o 
  -1   3   2       36.22       40.86      3.44 o 
   0   3   2       37.66       43.14      2.95 o 
   1   3   2      131.46      146.68      7.01 o 
   2   3   2      240.66      284.12      7.29 o 
   3   3   2      471.57      418.05     10.14 o 
   4   3   2       50.36       60.55      4.50 o 
   5   3   2        4.93        8.24      2.97 o 
   6   3   2      153.30      142.71      5.92 o 
   7   3   2      409.25      382.14     11.95 o 
   8   3   2      359.11      343.50     11.85 o 
   9   3   2        7.01        6.86      3.58 o 
  10   3   2      514.83      498.73     22.45 o 
  11   3   2      300.43      307.10     13.10 o 
  12   3   2       10.59        5.49      3.96 o 
  13   3   2       12.11       23.14      9.68 o 
  14   3   2       32.46       35.65      8.96 o 
  15   3   2        3.25       12.57      6.92 o 
  16   3   2       12.67       15.87      8.53 o 
  17   3   2        3.96        1.93      6.93 o 
 -17   4   2        1.28        8.15      7.43 o 
 -16   4   2        2.59        3.94      5.71 o 
 -15   4   2        8.53        3.46      6.08 o 
 -14   4   2        3.48        9.95      5.73 o 
 -13   4   2        8.96        0.82      5.11 o 
 -12   4   2       15.98       23.86      6.14 o 
 -11   4   2       17.79       20.39      7.65 o 
 -10   4   2      120.79      108.31      8.77 o 
  -9   4   2       79.75       62.67      9.08 o 
  -8   4   2      193.19      166.59     12.83 o 
  -7   4   2      203.23      172.02      8.94 o 
  -6   4   2        1.86        8.83      4.26 o 
  -5   4   2      169.67      152.22      8.51 o 
  -4   4   2      142.07      116.08     10.42 o 
  -3   4   2      631.97      620.18     22.25 o 
  -2   4   2      276.02      312.11     11.97 o 
  -1   4   2       83.86       84.87      7.86 o 
   0   4   2      211.97      188.20      8.67 o 
   1   4   2      342.60      322.38      9.92 o 
   2   4   2      182.42      195.63      7.31 o 
   3   4   2        4.65       12.18      3.07 o 
   4   4   2      238.33      216.63     10.09 o 
   5   4   2      313.92      276.72      9.39 o 
   6   4   2       89.56       92.59      6.79 o 
   7   4   2        5.29        2.41      3.17 o 
   8   4   2      223.33      199.59     12.02 o 
   9   4   2       69.18       81.63      8.60 o 
  10   4   2       14.97       10.05      7.74 o 
  11   4   2       11.66       11.00      5.72 o 
  12   4   2       18.47        7.76      5.85 o 
  13   4   2        2.37        3.23      6.57 o 
  14   4   2       18.31        1.80      6.53 o 
  15   4   2        0.01        2.03      6.32 o 
 -14   5   2       14.16       19.17      8.83 o 
 -13   5   2       23.27       16.18      8.54 o 
 -12   5   2       15.08       22.72      8.83 o 
 -11   5   2      169.57      161.62     13.93 o 
 -10   5   2       14.56        4.00      5.92 o 
  -9   5   2        8.55       14.22      5.86 o 
  -8   5   2       12.22       13.43      5.37 o 
  -7   5   2       36.10       48.74      8.82 o 
  -6   5   2      128.55      137.20     10.37 o 
  -5   5   2      230.54      246.37     13.02 o 
  -4   5   2       16.59       20.82      5.67 o 
  -3   5   2      367.90      337.76     24.53 o 
  -2   5   2        7.92       14.70      5.07 o 
  -1   5   2      322.45      311.03     12.38 o 
   0   5   2       12.45        9.17      3.62 o 
   1   5   2       27.69       26.61      4.67 o 
   2   5   2       12.83       11.18      3.72 o 
   3   5   2      113.57      129.72      9.34 o 
   4   5   2       90.77       77.37      7.75 o 
   5   5   2       55.89       49.55     10.81 o 
   6   5   2       58.52       51.70      8.81 o 
   7   5   2       17.44       17.51      6.63 o 
   8   5   2       19.20       16.61      7.70 o 
   9   5   2       77.92       79.65     11.39 o 
  10   5   2        4.87        7.22      7.15 o 
  11   5   2       17.20       15.87      8.63 o 
  12   5   2       31.56       22.14      8.35 o 
  -9   6   2        0.06       -4.23      6.10 o 
  -8   6   2        1.23        5.04      6.86 o 
  -7   6   2        2.29        1.97      5.42 o 
  -6   6   2       11.63        9.36      6.92 o 
  -5   6   2       11.60        8.68      5.41 o 
  -4   6   2       26.45       14.40      6.62 o 
  -3   6   2        2.11        1.28      4.34 o 
  -2   6   2        0.74       13.10      6.31 o 
  -1   6   2        2.74        5.78      6.11 o 
   0   6   2        1.07        1.29      5.28 o 
   1   6   2        7.24       11.85      7.30 o 
   2   6   2       43.38       39.02      8.90 o 
   3   6   2        0.68       -6.81      7.72 o 
   4   6   2       11.01        5.40      7.05 o 
   5   6   2        0.48       -2.05      6.19 o 
   6   6   2        0.18        1.20      6.51 o 
   7   6   2        2.31       -3.66      6.78 o 
 -21   1   3       25.25       18.39     10.93 o 
 -20   1   3        0.73       -2.18      6.21 o 
 -19   1   3        4.39        0.76      4.44 o 
 -18   1   3      174.03      157.41     11.01 o 
 -17   1   3      102.67      113.98     16.91 o 
 -16   1   3       17.24       27.68      6.89 o 
 -15   1   3       23.76       24.30      4.70 o 
 -14   1   3      384.19      398.60     12.54 o 
 -13   1   3     2718.40     2714.47     52.05 o 
 -12   1   3        4.55        7.97      4.27 o 
 -11   1   3        3.30       -1.90      1.90 o 
 -10   1   3       35.11       33.22      2.93 o 
  -9   1   3     2371.62     2529.18     36.31 o 
  -8   1   3      256.60      254.98      6.22 o 
  -7   1   3      555.53      596.38     10.06 o 
  -6   1   3      508.53      501.66     12.31 o 
  -5   1   3     4589.40     4607.94     41.88 o 
  -4   1   3      742.83      712.83     12.44 o 
  -3   1   3     1711.91     1741.81     29.72 o 
  -2   1   3       42.61       57.92      3.80 o 
  -1   1   3    29262.60    26014.74    166.70 o 
   0   1   3       49.92       43.30      2.20 o 
   1   1   3      635.87      653.14      7.93 o 
   2   1   3      180.82      207.72      4.61 o 
   3   1   3      222.14      213.08      5.49 o 
   4   1   3      132.21      107.00      3.57 o 
   5   1   3      198.01      190.57      5.94 o 
   6   1   3      223.41      198.19      8.03 o 
   7   1   3       33.08       61.00      5.15 o 
   8   1   3      211.31      207.97      7.51 o 
   9   1   3       25.83       47.40      4.33 o 
  10   1   3       83.65       87.70      6.87 o 
  11   1   3      149.36      146.86      8.28 o 
  12   1   3       18.29       31.25      4.53 o 
  13   1   3      210.43      179.23      9.50 o 
  14   1   3        1.97       10.14      4.55 o 
  15   1   3       66.48       75.25     10.76 o 
  16   1   3      132.30      143.99     15.01 o 
  17   1   3       59.52       58.75     11.49 o 
  18   1   3       42.13       63.37     12.74 o 
  19   1   3        3.49        8.65      8.32 o 
 -21   2   3        8.39        2.03      7.15 o 
 -20   2   3        0.31       -0.55      7.55 o 
 -19   2   3        0.57        0.33      5.03 o 
 -18   2   3        3.31       -2.89      5.31 o 
 -17   2   3       15.73       14.15      6.36 o 
 -16   2   3       38.90       44.69      7.72 o 
 -15   2   3       49.95       54.48      7.11 o 
 -14   2   3       97.23      104.59      9.34 o 
 -13   2   3       30.14       39.47      5.40 o 
 -12   2   3       79.60      100.55      7.40 o 
 -11   2   3       53.97       51.99      3.70 o 
 -10   2   3      306.51      334.25      7.73 o 
  -9   2   3     1433.66     1475.40     28.25 o 
  -8   2   3     1114.21     1091.64     55.96 o 
  -7   2   3      543.37      526.25     14.37 o 
  -6   2   3      429.46      592.77     14.03 o 
  -5   2   3       30.24       44.30      3.50 o 
  -4   2   3        6.55       16.06      3.93 o 
  -3   2   3       50.13       27.80      2.21 o 
  -2   2   3      197.85      105.01      8.12 o 
  -1   2   3     3031.98     2651.27     64.91 o 
   0   2   3     5500.83     5556.15     70.83 o 
   1   2   3       23.18       43.28      3.51 o 
   2   2   3     1071.60      875.76     14.87 o 
   3   2   3        5.69        3.33      1.36 o 
   4   2   3      352.62      335.29      8.07 o 
   5   2   3      546.46      489.53     11.68 o 
   6   2   3       48.87       41.65      3.87 o 
   7   2   3       66.52       71.32      5.07 o 
   8   2   3      150.71      139.55      7.47 o 
   9   2   3      380.59      370.99     13.18 o 
  10   2   3      280.34      283.01     13.24 o 
  11   2   3        0.05        8.46      7.01 o 
  12   2   3       10.16        7.66      4.67 o 
  13   2   3      104.48      114.49     11.71 o 
  14   2   3        0.49       10.64      4.85 o 
  15   2   3       32.93       36.97      6.98 o 
  16   2   3       19.88       24.07      7.28 o 
  17   2   3        6.57       15.46     10.63 o 
  18   2   3       31.42       31.65     11.65 o 
 -19   3   3        0.03        3.83      6.24 o 
 -18   3   3       37.30       38.32      8.47 o 
 -17   3   3       37.59       33.17      8.37 o 
 -16   3   3        8.17        2.51      5.88 o 
 -15   3   3        7.21        8.91      7.31 o 
 -14   3   3        3.84        5.81      5.50 o 
 -13   3   3       24.75       34.14      6.24 o 
 -12   3   3       22.26       35.45      7.09 o 
 -11   3   3        0.07        9.04      7.62 o 
 -10   3   3       22.60       40.93      5.45 o 
  -9   3   3      270.84      248.08     10.44 o 
  -8   3   3      233.50      213.87     10.29 o 
  -7   3   3        0.06        4.03      3.48 o 
  -6   3   3      237.64      233.90      8.61 o 
  -5   3   3       14.83       10.50      3.26 o 
  -4   3   3      147.17      200.63      9.00 o 
  -3   3   3      174.22      190.35      7.97 o 
  -2   3   3       10.71       10.55      2.09 o 
  -1   3   3       98.64       66.76      4.27 o 
   0   3   3      139.04      180.71      5.93 o 
   1   3   3      108.55      108.61      4.88 o 
   2   3   3      323.46      293.13      8.46 o 
   3   3   3     1541.11     1442.06     24.78 o 
   4   3   3     1343.59     1239.30     22.53 o 
   5   3   3      318.76      295.18      8.19 o 
   6   3   3        9.22        8.32      2.27 o 
   7   3   3      557.76      524.05     15.61 o 
   8   3   3     1018.19      954.56     25.09 o 
   9   3   3     1040.16     1019.92     27.65 o 
  10   3   3       73.72       64.72      6.58 o 
  11   3   3      587.85      579.93     22.53 o 
  12   3   3       59.21       70.04      9.56 o 
  13   3   3      106.54      100.65     12.30 o 
  14   3   3       27.81       35.52      8.38 o 
  15   3   3        1.09        0.75      4.83 o 
  16   3   3       57.05       70.16     12.76 o 
  17   3   3       42.67       36.59     14.22 o 
 -17   4   3        1.12        6.91      7.41 o 
 -16   4   3       11.56       20.38     10.08 o 
 -15   4   3        7.73       17.54      8.01 o 
 -14   4   3        0.23       -3.59      6.09 o 
 -13   4   3        6.48        8.44      6.00 o 
 -12   4   3       17.96       20.38      6.14 o 
 -11   4   3      157.02      168.34     11.60 o 
 -10   4   3       41.24       47.75      6.65 o 
  -9   4   3        0.19        3.14      3.40 o 
  -8   4   3       46.64       60.51      6.84 o 
  -7   4   3      216.17      212.52     10.50 o 
  -6   4   3      201.46      238.09     16.02 o 
  -5   4   3      184.65      178.54      9.98 o 
  -4   4   3        7.68       11.28      3.60 o 
  -3   4   3      409.45      414.47     10.83 o 
  -2   4   3       44.95       66.47      5.16 o 
  -1   4   3        8.60        6.47      2.74 o 
   0   4   3      101.18      126.74     11.88 o 
   1   4   3       76.17       78.46      6.06 o 
   2   4   3       71.43       66.48      5.16 o 
   3   4   3       12.26       15.28      3.04 o 
   4   4   3       79.87       85.55      5.63 o 
   5   4   3       90.29       93.95      8.49 o 
   6   4   3      111.66      102.30      7.57 o 
   7   4   3      172.89      182.51     10.18 o 
   8   4   3        3.84       12.15      8.18 o 
   9   4   3       22.87       36.89      8.49 o 
  10   4   3       13.94       20.50      7.20 o 
  11   4   3       57.61       51.74      9.09 o 
  12   4   3       26.66       27.79      8.16 o 
  13   4   3       26.68       31.54      8.14 o 
  14   4   3       54.61       58.98     10.83 o 
  15   4   3        8.13        9.90      8.87 o 
 -14   5   3        1.87       17.37      8.02 o 
 -13   5   3       20.55       23.15     11.74 o 
 -12   5   3       35.79       40.83      9.01 o 
 -11   5   3        0.58        5.36      4.91 o 
 -10   5   3        7.12        7.44      5.22 o 
  -9   5   3        2.53        3.94      5.05 o 
  -8   5   3        3.36        4.31      4.03 o 
  -7   5   3        0.20        3.19      4.43 o 
  -6   5   3       14.33       28.19      7.92 o 
  -5   5   3        3.19        7.31      4.36 o 
  -4   5   3      155.50      134.93      8.73 o 
  -3   5   3       76.65       91.83      7.89 o 
  -2   5   3       25.80       39.55      6.11 o 
  -1   5   3       48.95       46.08      5.75 o 
   0   5   3        7.90        5.23      3.20 o 
   1   5   3       44.48       61.49      7.22 o 
   2   5   3        0.21        1.04      2.90 o 
   3   5   3        0.13        3.57      3.66 o 
   4   5   3       41.59       53.14     12.43 o 
   5   5   3        0.31       -1.49      4.24 o 
   6   5   3       52.58       58.34      8.43 o 
   7   5   3        9.75        8.97      6.47 o 
   8   5   3        7.68       16.58      7.05 o 
   9   5   3       29.76       20.55      8.19 o 
  10   5   3        1.55        8.50      6.77 o 
  11   5   3        2.35       -2.42      7.02 o 
  12   5   3        0.63        2.69      5.75 o 
  -9   6   3        1.74       19.60      9.17 o 
  -8   6   3        0.72       -0.05      5.08 o 
  -7   6   3       34.14       20.65      7.46 o 
  -6   6   3        2.50        9.15      5.61 o 
  -5   6   3        0.08       -0.80      4.98 o 
  -4   6   3       59.68       61.82     13.55 o 
  -3   6   3       20.66       11.34      5.72 o 
  -2   6   3       13.58       13.01      7.02 o 
  -1   6   3        2.79        7.27      5.98 o 
   0   6   3       29.57       38.12      9.27 o 
   1   6   3       68.12       76.34     12.68 o 
   2   6   3       11.97        4.82      6.80 o 
   3   6   3        0.01       -3.48      7.82 o 
   4   6   3        9.54        9.56      7.63 o 
   5   6   3        6.26        8.88     11.38 o 
   6   6   3       16.82       14.75      9.86 o 
   7   6   3       15.41       16.76     14.44 o 
 -22   0   4        4.81       18.04     20.18 o 
 -21   0   4        2.07        2.72      7.95 o 
 -20   0   4       23.98        5.94      9.23 o 
 -19   0   4       81.96      106.03     44.71 o 
 -18   0   4      179.02      153.82     13.13 o 
 -17   0   4        2.14        8.06      5.23 o 
 -16   0   4      646.06      591.03     23.68 o 
 -15   0   4     1297.61     1280.05     45.62 o 
 -14   0   4        7.87       11.22      4.92 o 
 -13   0   4      491.35      474.86     19.79 o 
 -12   0   4      246.07      251.85     15.42 o 
 -11   0   4       29.08       27.94      4.40 o 
 -10   0   4      705.63      764.83     21.92 o 
  -9   0   4      470.14      455.06     12.04 o 
  -8   0   4       95.09       80.75      4.34 o 
  -7   0   4      169.61      183.50      6.50 o 
  -6   0   4      103.56      109.95      4.64 o 
  -5   0   4     2057.24     1950.05     29.60 o 
  -4   0   4     2708.98     2877.33     51.21 o 
  -3   0   4      141.91      140.01      3.65 o 
  -2   0   4    35548.12    31676.92    261.15 o 
  -1   0   4      639.41      593.72      9.02 o 
   0   0   4        0.01        5.53      2.25 o 
   1   0   4     1744.60     1871.14     35.84 o 
   2   0   4     2709.14     2587.83     49.12 o 
   3   0   4      731.18      729.43     39.84 o 
   4   0   4      222.10      233.12      6.70 o 
   5   0   4      173.43      210.24      7.06 o 
   6   0   4     2324.87     2662.12     50.98 o 
   7   0   4        8.10       26.55      3.90 o 
   8   0   4       14.49        8.69      3.42 o 
   9   0   4       83.84       76.83      5.45 o 
  10   0   4      173.28      193.50      9.52 o 
  11   0   4       24.98       27.84      4.68 o 
  12   0   4       25.84       14.91      8.66 o 
  13   0   4        6.24        4.45      5.38 o 
  14   0   4        0.44       -8.30      8.89 o 
  15   0   4       54.55       36.62     13.01 o 
  16   0   4        0.26       -7.13     10.19 o 
  17   0   4        1.11       -1.57      7.79 o 
  18   0   4       39.18       86.31     20.08 o 
 -22   1   4        2.26       -4.55      9.19 o 
 -21   1   4       18.97       23.36     10.09 o 
 -20   1   4        4.00        5.07      8.18 o 
 -19   1   4       11.74       13.57      6.18 o 
 -18   1   4       29.23       32.55      6.35 o 
 -17   1   4       15.90        9.87      4.44 o 
 -16   1   4        5.41        3.24      2.96 o 
 -15   1   4      547.50      527.11     15.66 o 
 -14   1   4       39.41       54.51      9.33 o 
 -13   1   4      274.44      265.14      8.71 o 
 -12   1   4      214.12      207.29      7.00 o 
 -11   1   4     1011.72      962.03     17.99 o 
 -10   1   4     3050.60     3101.60     50.53 o 
  -9   1   4       80.65       76.45      4.17 o 
  -8   1   4     1541.54     1473.10     20.50 o 
  -7   1   4     5085.61     4879.79     55.14 o 
  -6   1   4     9469.58     9628.91     95.29 o 
  -5   1   4     4019.29     4272.45     47.39 o 
  -4   1   4        5.69        8.47      3.00 o 
  -3   1   4     1041.74     1070.79     11.28 o 
  -2   1   4       52.73       69.80      1.52 o 
  -1   1   4     1709.79     1497.81     37.17 o 
   0   1   4     1081.17     1113.07     14.53 o 
   1   1   4       84.94       87.93      3.93 o 
   2   1   4      391.46      420.89      6.46 o 
   3   1   4      900.15      919.13     13.58 o 
   4   1   4      108.65      114.18      5.08 o 
   5   1   4      221.68      211.60      4.46 o 
   6   1   4      853.42      831.63     21.36 o 
   7   1   4      341.24      325.10     10.93 o 
   8   1   4      331.64      342.75     10.71 o 
   9   1   4       18.24       23.73      4.19 o 
  10   1   4      350.06      339.62     12.56 o 
  11   1   4       55.15       76.96      8.71 o 
  12   1   4      256.97      279.13     12.76 o 
  13   1   4      139.23      113.74      8.56 o 
  14   1   4       15.23       27.61      5.87 o 
  15   1   4      162.12      166.65     13.88 o 
  16   1   4       28.69       42.25     12.69 o 
  17   1   4        0.00       -2.37      7.09 o 
  18   1   4       10.26        2.84      6.33 o 
 -21   2   4        4.45        3.99      7.22 o 
 -20   2   4       20.73        9.56      6.90 o 
 -19   2   4       16.58       26.58     10.39 o 
 -18   2   4        0.15       -0.50      5.13 o 
 -17   2   4        7.50        7.91      4.47 o 
 -16   2   4      174.12      170.45     11.55 o 
 -15   2   4       30.33       44.38     10.63 o 
 -14   2   4      276.32      246.09     10.32 o 
 -13   2   4        8.15       12.67      4.69 o 
 -12   2   4       83.60       73.83      6.58 o 
 -11   2   4      969.08      936.66     21.55 o 
 -10   2   4      546.07      552.88     17.59 o 
  -9   2   4      457.16      469.74     14.68 o 
  -8   2   4      188.05      223.27      7.58 o 
  -7   2   4      232.28      236.77      9.46 o 
  -6   2   4     2323.80     2510.02     39.84 o 
  -5   2   4       19.20       34.12      4.70 o 
  -4   2   4       97.06      100.45      3.73 o 
  -3   2   4      328.87      306.44      6.12 o 
  -2   2   4       46.79       55.87      3.55 o 
  -1   2   4      409.95      410.44      8.03 o 
   0   2   4      602.91      648.15     10.23 o 
   1   2   4      279.59      240.28      5.95 o 
   2   2   4     2298.45     2138.49     32.80 o 
   3   2   4     1269.24     1248.02     20.65 o 
   4   2   4      687.13      648.16     11.04 o 
   5   2   4      135.75      143.02      4.06 o 
   6   2   4      829.20      786.36     18.25 o 
   7   2   4     1520.28     1504.55     32.57 o 
   8   2   4        3.43        3.76      4.61 o 
   9   2   4      329.66      328.33     12.80 o 
  10   2   4      978.16      984.90     26.49 o 
  11   2   4      207.39      217.17     11.12 o 
  12   2   4       28.36       40.09      6.88 o 
  13   2   4       50.70       65.93      7.79 o 
  14   2   4      127.44      126.43     11.00 o 
  15   2   4      118.38      121.86     10.36 o 
  16   2   4       49.13       54.82      9.01 o 
  17   2   4       31.39       57.14     16.33 o 
 -20   3   4        1.48       -6.68      8.52 o 
 -19   3   4       14.66       12.41      6.95 o 
 -18   3   4       23.96       15.48      7.49 o 
 -17   3   4        0.88        1.01      5.26 o 
 -16   3   4        5.36        1.72      4.19 o 
 -15   3   4       15.22       24.97      6.87 o 
 -14   3   4        6.84       11.75      5.36 o 
 -13   3   4       60.82       77.99     13.81 o 
 -12   3   4       16.62       33.30      8.09 o 
 -11   3   4        0.08        2.16      3.08 o 
 -10   3   4       23.07       40.03      5.57 o 
  -9   3   4      383.64      389.74     13.02 o 
  -8   3   4      102.45      113.39      6.72 o 
  -7   3   4        9.08        9.74      3.57 o 
  -6   3   4       16.76       17.77      3.48 o 
  -5   3   4      245.01      303.07      9.22 o 
  -4   3   4      131.98      144.88      5.70 o 
  -3   3   4       70.96       68.83      3.97 o 
  -2   3   4      220.70      178.18      6.12 o 
  -1   3   4      166.41      200.25      6.40 o 
   0   3   4       19.89       24.55      3.69 o 
   1   3   4      913.07      902.45     19.36 o 
   2   3   4       30.26       49.13      8.15 o 
   3   3   4        1.20        1.76      2.96 o 
   4   3   4      297.73      285.96      7.69 o 
   5   3   4      308.67      304.16      9.30 o 
   6   3   4      163.99      132.69      7.87 o 
   7   3   4       24.39       27.43      7.34 o 
   8   3   4       43.11       63.10      7.39 o 
   9   3   4      294.09      287.90     12.12 o 
  10   3   4        0.91        1.61      3.92 o 
  11   3   4      234.27      195.70     12.28 o 
  12   3   4       13.49       15.48      5.94 o 
  13   3   4       47.71       71.75      8.83 o 
  14   3   4       19.71       33.84      9.08 o 
  15   3   4        0.13        1.43      6.14 o 
  16   3   4       14.47       18.95      9.01 o 
 -18   4   4       46.43       53.34     11.67 o 
 -17   4   4        0.10        9.50      6.40 o 
 -16   4   4        6.98        6.33      5.52 o 
 -15   4   4       30.54       92.31     32.88 o 
 -14   4   4       23.63       32.41      9.28 o 
 -13   4   4      100.40       88.72     10.23 o 
 -12   4   4      245.63      248.83     13.57 o 
 -11   4   4       57.57       71.61     13.64 o 
 -10   4   4       54.72       67.39      7.87 o 
  -9   4   4        9.47       13.89      4.70 o 
  -8   4   4       41.24       52.26      5.94 o 
  -7   4   4      269.60      282.07     12.44 o 
  -6   4   4      294.97      369.52     14.23 o 
  -5   4   4      135.11      154.94      8.00 o 
  -4   4   4      445.43      446.69     18.67 o 
  -3   4   4       70.84       60.41      6.30 o 
  -2   4   4      142.80      158.09      8.24 o 
  -1   4   4       28.38       39.40      5.68 o 
   0   4   4       37.43       34.81      6.25 o 
   1   4   4       24.23       39.51      4.08 o 
   2   4   4       12.51       16.38      4.04 o 
   3   4   4       13.09       11.67      3.19 o 
   4   4   4        7.70       23.03      3.67 o 
   5   4   4       19.47       24.78      3.69 o 
   6   4   4       67.95       72.10      6.86 o 
   7   4   4        0.34       -1.21      4.35 o 
   8   4   4        0.03       -0.21      3.19 o 
   9   4   4       61.62       68.87      7.92 o 
  10   4   4       33.23       26.36      8.28 o 
  11   4   4      137.69      131.82     12.92 o 
  12   4   4       86.00       95.20     12.23 o 
  13   4   4        9.16        5.48      7.41 o 
  14   4   4        7.96       11.33      7.31 o 
 -14   5   4       44.77       78.71     12.87 o 
 -13   5   4       11.30       29.13     11.10 o 
 -12   5   4        0.56       -1.52      5.41 o 
 -11   5   4      102.60      100.01     13.47 o 
 -10   5   4        2.15        7.12      5.22 o 
  -9   5   4       28.71       17.87      6.12 o 
  -8   5   4       77.42       88.25      8.87 o 
  -7   5   4       54.11       72.28      7.87 o 
  -6   5   4        0.20        8.96      6.46 o 
  -5   5   4       10.09       10.26      4.50 o 
  -4   5   4      156.14      153.67     10.60 o 
  -3   5   4      216.70      181.21     10.88 o 
  -2   5   4       16.80       14.17      4.63 o 
  -1   5   4       45.21       50.44      6.41 o 
   0   5   4       49.03       47.00      5.28 o 
   1   5   4        4.58        6.41      3.79 o 
   2   5   4        2.11        1.85      3.32 o 
   3   5   4        5.45        7.17      4.48 o 
   4   5   4       25.35       21.60      5.37 o 
   5   5   4        2.30        5.21      5.62 o 
   6   5   4        2.93        4.73      4.69 o 
   7   5   4       10.89       11.92      6.24 o 
   8   5   4       35.63       42.82     12.31 o 
   9   5   4       19.49       23.10     11.58 o 
  10   5   4        2.48        2.11      6.94 o 
  11   5   4       52.81       46.15     14.34 o 
  -9   6   4        0.53       -2.98      8.32 o 
  -8   6   4        0.20       -7.24      8.78 o 
  -7   6   4        0.42       -0.17      6.31 o 
  -6   6   4        1.62        5.53      5.57 o 
  -5   6   4        4.06       15.86     11.27 o 
  -4   6   4       23.89        6.53      6.91 o 
  -3   6   4        3.82        8.97      6.93 o 
  -2   6   4       15.90        9.39      8.42 o 
  -1   6   4       59.22       75.38     13.60 o 
   0   6   4        0.66        5.34      6.93 o 
   1   6   4       14.81       19.67     13.34 o 
   2   6   4        0.02        0.84      6.97 o 
   3   6   4        6.10        6.60     10.50 o 
   4   6   4        6.16       -2.08     10.75 o 
   5   6   4        7.64       12.49      9.63 o 
   6   6   4        7.05       -1.35      9.50 o 
 -22   1   5       27.96       15.71      9.92 o 
 -21   1   5       81.92       68.54     21.77 o 
 -20   1   5       39.22       42.09      9.15 o 
 -19   1   5        7.00        3.45      5.64 o 
 -18   1   5       28.26       23.61      6.23 o 
 -17   1   5      373.98      358.72     16.61 o 
 -16   1   5      688.07      628.60     26.40 o 
 -15   1   5        1.24       -1.46      2.60 o 
 -14   1   5       27.26       47.44      6.38 o 
 -13   1   5      451.12      449.27     15.31 o 
 -12   1   5      559.59      564.40     13.42 o 
 -11   1   5      938.24      887.11     24.61 o 
 -10   1   5       10.27       19.24      3.26 o 
  -9   1   5        5.49        3.87      1.84 o 
  -8   1   5      256.01      244.82      5.66 o 
  -7   1   5        0.98        3.66      2.76 o 
  -6   1   5      665.98      743.11     10.52 o 
  -5   1   5        8.12        2.81      1.38 o 
  -4   1   5      231.89      163.30      3.09 o 
  -3   1   5      850.55     1101.45     27.21 o 
  -2   1   5      338.86      344.18      7.61 o 
  -1   1   5      460.42      491.93     11.92 o 
   0   1   5      436.77      425.22      6.04 o 
   1   1   5     1976.49     1918.22     25.66 o 
   2   1   5       51.16       78.30      2.87 o 
   3   1   5       13.19       13.99      1.80 o 
   4   1   5      889.49      880.00     13.36 o 
   5   1   5      751.45      694.44     11.89 o 
   6   1   5     1833.71     1776.68     25.21 o 
   7   1   5      106.16      107.08      5.77 o 
   8   1   5      611.48      651.19     17.51 o 
   9   1   5     1185.70     1159.53     30.21 o 
  10   1   5       57.93       59.36      5.38 o 
  11   1   5       41.87       49.55      5.53 o 
  12   1   5       65.00       65.12      7.02 o 
  13   1   5      242.54      221.72     11.96 o 
  14   1   5       36.15       43.59      9.36 o 
  15   1   5       17.32       20.49      6.43 o 
  16   1   5        6.21       12.60     14.25 o 
  17   1   5       62.20       53.83     11.19 o 
 -21   2   5        6.23        4.64      9.43 o 
 -20   2   5       12.42       12.56      8.12 o 
 -19   2   5       10.46       -1.33      4.99 o 
 -18   2   5       15.24       11.17      6.46 o 
 -17   2   5       50.17       53.11      7.65 o 
 -16   2   5      193.40      194.93     13.03 o 
 -15   2   5       41.62       41.73      5.09 o 
 -14   2   5      247.64      227.57     10.71 o 
 -13   2   5       81.69      102.03      7.06 o 
 -12   2   5       11.51       16.61      6.62 o 
 -11   2   5       40.23       41.00      4.50 o 
 -10   2   5      263.52      284.60      9.66 o 
  -9   2   5      582.83      538.65     13.39 o 
  -8   2   5     1495.80     1279.26     24.74 o 
  -7   2   5      898.55      848.09     16.48 o 
  -6   2   5      387.52      411.73      9.27 o 
  -5   2   5      242.36      181.85      3.85 o 
  -4   2   5       55.86       82.14      2.70 o 
  -3   2   5      140.35      160.12      3.81 o 
  -2   2   5     1401.68     1444.82     33.57 o 
  -1   2   5       66.82       92.33      3.17 o 
   0   2   5        0.65        0.21      1.31 o 
   1   2   5      263.14      292.22      9.64 o 
   2   2   5      422.59      468.85      9.09 o 
   3   2   5      185.90      225.28      6.77 o 
   4   2   5       12.99       10.82      3.22 o 
   5   2   5      989.77      916.47     44.68 o 
   6   2   5     1738.13     1883.62    101.07 o 
   7   2   5       53.03       80.19      5.98 o 
   8   2   5      100.54       98.38      7.72 o 
   9   2   5      294.12      269.24     15.76 o 
  10   2   5        0.97        9.23      7.74 o 
  11   2   5       21.48       29.44      5.43 o 
  12   2   5      174.28      176.68     11.03 o 
  13   2   5      232.87      243.99     14.55 o 
  14   2   5       78.74       78.69      9.88 o 
  15   2   5        1.52        5.45      5.43 o 
  16   2   5        7.28        4.86      6.60 o 
  17   2   5       65.61       76.66     13.35 o 
 -20   3   5       18.48        4.40      7.86 o 
 -19   3   5        5.15        2.44      6.85 o 
 -18   3   5        0.56        2.72      5.80 o 
 -17   3   5       12.03       18.10      8.68 o 
 -16   3   5        0.69        2.14      4.91 o 
 -15   3   5       15.71       20.84     10.09 o 
 -14   3   5       16.00       25.36      7.11 o 
 -13   3   5       17.79       23.33      6.42 o 
 -12   3   5       85.50       69.80      6.25 o 
 -11   3   5      160.90      143.80     16.17 o 
 -10   3   5       79.64       78.45      6.41 o 
  -9   3   5      726.92      634.77     17.49 o 
  -8   3   5      872.06      803.57     22.30 o 
  -7   3   5      462.23      502.55     14.70 o 
  -6   3   5       23.98       71.96      7.08 o 
  -5   3   5      374.44      347.15     10.29 o 
  -4   3   5     2160.23     2128.39     30.91 o 
  -3   3   5     1038.62     1269.74     21.58 o 
  -2   3   5        0.07       11.83      3.02 o 
  -1   3   5      691.42      661.49     13.57 o 
   0   3   5      663.26      681.68     13.87 o 
   1   3   5      932.75     1028.99     19.31 o 
   2   3   5       64.04       92.94     11.18 o 
   3   3   5       35.40       44.73      3.83 o 
   4   3   5      276.78      323.75     24.59 o 
   5   3   5      136.73      170.38      8.44 o 
   6   3   5       46.17       63.38      6.37 o 
   7   3   5      146.62      137.04      8.23 o 
   8   3   5        3.67        1.85      2.95 o 
   9   3   5        0.89        1.69      3.15 o 
  10   3   5       11.53       25.90      5.36 o 
  11   3   5       38.87       63.74      7.94 o 
  12   3   5       64.65       61.52      7.80 o 
  13   3   5      110.38      105.10     10.00 o 
  14   3   5       26.96       57.43     10.54 o 
  15   3   5        2.60       -7.36      7.36 o 
 -18   4   5       25.67       48.15      9.46 o 
 -17   4   5        1.31       -4.83      8.05 o 
 -16   4   5       34.79       49.02      9.62 o 
 -15   4   5       17.73       22.91      7.98 o 
 -14   4   5       62.96       75.17      9.75 o 
 -13   4   5        9.79       11.75      6.46 o 
 -12   4   5        9.50       16.65      7.13 o 
 -11   4   5        0.95       15.30      7.15 o 
 -10   4   5       82.13       79.00      7.38 o 
  -9   4   5       93.05       94.20      7.63 o 
  -8   4   5      140.06      130.20      9.26 o 
  -7   4   5        1.62        5.83      4.01 o 
  -6   4   5      314.35      299.41     11.47 o 
  -5   4   5       50.16       41.38      4.87 o 
  -4   4   5        0.80        3.24      2.64 o 
  -3   4   5       36.90       46.34     13.50 o 
  -2   4   5      347.39      334.45     12.03 o 
  -1   4   5       65.82       62.81      5.74 o 
   0   4   5        8.31        3.85      3.46 o 
   1   4   5       14.73       16.14      8.32 o 
   2   4   5      146.45      128.91      8.16 o 
   3   4   5        4.98        6.79      3.09 o 
   4   4   5        1.39       -1.00      2.39 o 
   5   4   5      109.79      101.16      7.83 o 
   6   4   5        1.80       -0.90      3.55 o 
   7   4   5       12.74        4.62      4.30 o 
   8   4   5       49.56       57.58      8.02 o 
   9   4   5        6.57        7.90      4.81 o 
  10   4   5      122.39      109.97     11.58 o 
  11   4   5       28.31       51.64      8.81 o 
  12   4   5        0.70       -1.10      6.46 o 
  13   4   5        0.04       -0.12      6.85 o 
 -14   5   5        0.21        6.99      8.16 o 
 -13   5   5        4.75        6.05      6.90 o 
 -12   5   5        0.36        4.53      5.83 o 
 -11   5   5       18.05       19.19      6.40 o 
 -10   5   5        1.87       -2.99      4.34 o 
  -9   5   5        9.24        7.44      5.23 o 
  -8   5   5       41.26       58.84     10.83 o 
  -7   5   5       12.97       12.77      4.53 o 
  -6   5   5        1.90        0.83      3.88 o 
  -5   5   5       56.26       59.53      7.65 o 
  -4   5   5       12.52        3.41      4.14 o 
  -3   5   5       92.92      107.67     10.55 o 
  -2   5   5      104.92      117.89      9.31 o 
  -1   5   5       15.58       15.57      5.30 o 
   0   5   5        5.82       -0.25      3.99 o 
   1   5   5       35.54       31.61      7.14 o 
   2   5   5        0.47        4.40      3.31 o 
   3   5   5       15.09        6.25      4.47 o 
   4   5   5       10.13        2.91      3.72 o 
   5   5   5        0.00       -1.14      4.22 o 
   6   5   5       11.95        6.04      7.96 o 
   7   5   5        7.66       17.79      6.99 o 
   8   5   5        6.81       12.76      7.96 o 
   9   5   5       10.29       19.56     10.62 o 
  10   5   5       11.31        4.52      9.16 o 
  -9   6   5        1.63        1.38      6.43 o 
  -8   6   5        2.86        9.05      9.12 o 
  -7   6   5        4.56        6.17      7.42 o 
  -6   6   5       32.68       42.71     12.45 o 
  -5   6   5       18.16        9.56      6.83 o 
  -4   6   5        0.41        6.70      7.19 o 
  -3   6   5        0.68        8.15      6.99 o 
  -2   6   5       27.95       17.95      8.02 o 
  -1   6   5       19.06       30.35     11.02 o 
   0   6   5       21.36       32.28     18.62 o 
   1   6   5        3.74      -12.91     12.91 o 
   2   6   5        5.87       17.44     12.59 o 
   3   6   5       27.01        2.48     10.03 o 
   4   6   5       27.83       39.39     15.63 o 
   5   6   5        0.00        5.14      8.67 o 
 -22   0   6      108.93       82.79     29.72 o 
 -21   0   6        0.34        3.13      7.76 o 
 -20   0   6        4.39        8.60      9.29 o 
 -19   0   6      162.20      149.59     13.55 o 
 -18   0   6      205.37      209.87     14.92 o 
 -17   0   6        7.41       10.72      8.69 o 
 -16   0   6      238.03      238.48     14.34 o 
 -15   0   6       93.75      101.85      9.74 o 
 -14   0   6     3795.48     3737.67     95.28 o 
 -13   0   6       49.26       44.73      5.46 o 
 -12   0   6      220.62      191.41     15.98 o 
 -11   0   6      312.62      349.88     12.47 o 
 -10   0   6     1087.17     1051.99     26.39 o 
  -9   0   6      963.93      873.90     25.58 o 
  -8   0   6     1205.52     1157.95     24.14 o 
  -7   0   6       51.98       49.57      6.00 o 
  -6   0   6      959.24      794.44     16.20 o 
  -5   0   6      934.71     1153.77     21.10 o 
  -4   0   6       39.50       46.58      2.61 o 
  -3   0   6      134.11      161.08      4.38 o 
  -2   0   6      927.52     1230.51     23.99 o 
  -1   0   6     4991.94     5765.63     84.15 o 
   0   0   6     2453.76     2646.52     43.14 o 
   1   0   6      140.25      167.67      9.02 o 
   2   0   6        4.73        9.12      6.11 o 
   3   0   6       71.00       80.59      4.81 o 
   4   0   6       15.20       14.58      3.01 o 
   5   0   6        1.91        5.59      3.53 o 
   6   0   6       94.81       88.29      6.61 o 
   7   0   6      772.14      794.40     23.02 o 
   8   0   6      406.18      407.37     15.71 o 
   9   0   6      370.90      372.67     26.50 o 
  10   0   6      259.64      223.96     12.56 o 
  11   0   6       13.87       43.99      9.40 o 
  12   0   6      609.93      495.64     32.95 o 
  13   0   6       14.38       16.81      8.53 o 
  14   0   6        0.94        7.45      9.73 o 
  15   0   6       53.53       49.23     15.24 o 
  16   0   6       97.65      122.76     27.24 o 
  17   0   6      171.72      132.82     24.80 o 
 -22   1   6       29.38       40.70     11.79 o 
 -21   1   6        2.44        3.78      7.07 o 
 -20   1   6        1.03        1.03      5.51 o 
 -19   1   6        5.14       -2.56      5.47 o 
 -18   1   6        0.00        0.33      3.88 o 
 -17   1   6        0.13       -0.06      3.96 o 
 -16   1   6      180.05      215.45     10.78 o 
 -15   1   6      182.65      163.37     10.04 o 
 -14   1   6      102.87      107.57      5.37 o 
 -13   1   6       54.44       64.46      9.36 o 
 -12   1   6        3.81       -0.09      2.21 o 
 -11   1   6        0.87        6.55      3.72 o 
 -10   1   6     1555.36     1525.07     24.97 o 
  -9   1   6     2674.69     2922.20     41.10 o 
  -8   1   6     1029.83     1112.13     16.79 o 
  -7   1   6      887.82      920.70     13.92 o 
  -6   1   6       10.34       16.60      2.26 o 
  -5   1   6        0.64        2.55      1.74 o 
  -4   1   6     1424.08     1339.32     34.48 o 
  -3   1   6     1214.88     1213.30     25.63 o 
  -2   1   6     1117.90     1024.85     16.46 o 
  -1   1   6     5292.52     5105.91     58.34 o 
   0   1   6     1501.29     1503.34     18.27 o 
   1   1   6        0.49        1.37      1.47 o 
   2   1   6       26.51       21.03      2.31 o 
   3   1   6        0.43        2.05      1.68 o 
   4   1   6      118.99      100.86      5.82 o 
   5   1   6      545.18      568.11     11.21 o 
   6   1   6      141.50      142.48      6.08 o 
   7   1   6       93.95       88.28      6.10 o 
   8   1   6      473.32      454.54     15.52 o 
   9   1   6       37.83       36.49      4.95 o 
  10   1   6        2.77        3.49      3.72 o 
  11   1   6        1.36        1.51      3.85 o 
  12   1   6       61.06       54.50      6.36 o 
  13   1   6       20.63       19.15      6.73 o 
  14   1   6       32.40       28.14      7.80 o 
  15   1   6       16.04       25.05      9.22 o 
  16   1   6        0.19        8.68      8.20 o 
  17   1   6        0.11        1.82      7.51 o 
 -21   2   6        7.90        2.35      6.77 o 
 -20   2   6       11.60       14.39      6.80 o 
 -19   2   6       81.76       82.03     10.99 o 
 -18   2   6       12.56       13.43      5.85 o 
 -17   2   6        0.01       -2.60      4.20 o 
 -16   2   6       27.63       17.87      7.72 o 
 -15   2   6       57.06       77.68      9.60 o 
 -14   2   6      209.80      230.45     13.54 o 
 -13   2   6       59.81       57.04      5.76 o 
 -12   2   6       59.93       56.38      5.46 o 
 -11   2   6       16.34       15.41      4.30 o 
 -10   2   6     1340.24     1343.47     28.99 o 
  -9   2   6      991.25      979.33     21.29 o 
  -8   2   6      445.58      366.81     11.60 o 
  -7   2   6       12.10       20.71      3.15 o 
  -6   2   6      428.67      392.13      8.36 o 
  -5   2   6      744.81      698.33     17.77 o 
  -4   2   6      499.83      421.28     10.69 o 
  -3   2   6        0.90        2.57      3.06 o 
  -2   2   6     6231.62     5867.33     64.72 o 
  -1   2   6      362.71      297.28      6.27 o 
   0   2   6     2755.67     2803.56     36.85 o 
   1   2   6      185.99      213.84      7.46 o 
   2   2   6      564.43      509.69     10.61 o 
   3   2   6     2061.01     2003.09     30.81 o 
   4   2   6     1248.04     1248.08     23.68 o 
   5   2   6      255.23      226.59      7.22 o 
   6   2   6       65.45       59.98      5.94 o 
   7   2   6       94.16      116.96     10.83 o 
   8   2   6      764.39      786.88     22.33 o 
   9   2   6       89.26       89.55     11.72 o 
  10   2   6        0.06        4.08      4.01 o 
  11   2   6       53.44       80.90      8.76 o 
  12   2   6      100.66      133.11     10.23 o 
  13   2   6       58.31       77.81      8.00 o 
  14   2   6        0.46        6.41      6.95 o 
  15   2   6       58.77       63.59     10.83 o 
  16   2   6       54.20       48.11     12.34 o 
 -20   3   6        8.67        1.65      7.23 o 
 -19   3   6       10.54       14.81      8.71 o 
 -18   3   6        4.49        1.89      5.74 o 
 -17   3   6       93.75       92.07     10.50 o 
 -16   3   6       20.11       15.40      5.52 o 
 -15   3   6       38.73       65.12     18.96 o 
 -14   3   6        1.06        0.29      3.44 o 
 -13   3   6       17.52       12.15      7.18 o 
 -12   3   6      176.55      161.91      9.01 o 
 -11   3   6       65.89       54.95      5.80 o 
 -10   3   6       60.62       64.65      5.96 o 
  -9   3   6        0.64        2.33      4.96 o 
  -8   3   6       90.36       86.77      7.25 o 
  -7   3   6      237.77      219.03      8.43 o 
  -6   3   6      104.36       98.21      5.14 o 
  -5   3   6      154.33      143.74      6.41 o 
  -4   3   6      706.11      605.64     13.91 o 
  -3   3   6      119.84       90.58      8.11 o 
  -2   3   6      494.22      503.97     12.26 o 
  -1   3   6       14.86       29.83      4.42 o 
   0   3   6       36.36       28.51      3.68 o 
   1   3   6      481.93      414.09     17.70 o 
   2   3   6       89.44       90.92      5.56 o 
   3   3   6        3.83        8.89      2.73 o 
   4   3   6       86.00       77.90      5.62 o 
   5   3   6       13.82       22.67      4.55 o 
   6   3   6       67.10       61.87      7.16 o 
   7   3   6       79.51       79.78      6.74 o 
   8   3   6       21.09       22.08      6.97 o 
   9   3   6      184.73      194.03     11.79 o 
  10   3   6       31.25       39.06      7.28 o 
  11   3   6        1.23        0.63      3.82 o 
  12   3   6        0.51       -1.52      4.10 o 
  13   3   6       70.97       70.40     11.18 o 
  14   3   6       22.37       29.70     14.01 o 
  15   3   6        2.76       26.81     12.50 o 
 -18   4   6       28.89       25.56     10.81 o 
 -17   4   6       25.47       19.09      8.39 o 
 -16   4   6        3.26        5.19      5.22 o 
 -15   4   6        0.09        0.38      5.34 o 
 -14   4   6        0.01        8.32      6.24 o 
 -13   4   6       35.77       44.12      8.36 o 
 -12   4   6        7.75        5.42      3.79 o 
 -11   4   6       36.93       39.66      6.48 o 
 -10   4   6        2.72        3.81      4.18 o 
  -9   4   6        2.40        0.05      3.27 o 
  -8   4   6       37.06       49.45      5.66 o 
  -7   4   6      146.26      131.21      7.77 o 
  -6   4   6        2.76        8.28      3.74 o 
  -5   4   6      297.51      248.74     10.06 o 
  -4   4   6      486.71      446.14     16.07 o 
  -3   4   6       37.57       38.14      4.63 o 
  -2   4   6       96.56       75.63      8.73 o 
  -1   4   6      327.37      302.72     10.45 o 
   0   4   6      305.27      296.61      9.84 o 
   1   4   6       58.83       58.75      5.35 o 
   2   4   6       54.72       44.78      6.23 o 
   3   4   6      147.85      132.31      7.54 o 
   4   4   6       15.74       16.15      7.72 o 
   5   4   6        9.36        5.24      4.17 o 
   6   4   6        1.20        1.40      3.44 o 
   7   4   6       24.91       31.04      5.88 o 
   8   4   6       62.07       71.59      9.28 o 
   9   4   6       12.75       15.93      5.64 o 
  10   4   6       45.06       38.14      8.42 o 
  11   4   6       14.29       10.35      7.17 o 
  12   4   6       46.79       47.94     23.39 o 
 -14   5   6       13.07        3.06      6.46 o 
 -13   5   6       58.94       65.67     13.50 o 
 -12   5   6       13.90       11.14      8.24 o 
 -11   5   6        0.17        6.20      8.03 o 
 -10   5   6        0.04       -0.46      5.22 o 
  -9   5   6        0.16        2.74      7.66 o 
  -8   5   6       21.97       33.70      6.69 o 
  -7   5   6       24.22       27.59      5.29 o 
  -6   5   6       23.55       20.50      7.58 o 
  -5   5   6      229.24      220.07     13.09 o 
  -4   5   6       21.70       37.57      8.22 o 
  -3   5   6       39.42       48.56     11.28 o 
  -2   5   6        2.88        1.76      5.16 o 
  -1   5   6       22.98       25.69     10.38 o 
   0   5   6       41.70       41.34      6.74 o 
   1   5   6       31.78       35.53      6.09 o 
   2   5   6        0.16        7.29      4.37 o 
   3   5   6        0.32        1.83      5.68 o 
   4   5   6        3.61        5.41      5.04 o 
   5   5   6       17.15       14.33      7.60 o 
   6   5   6       26.58       38.49     11.26 o 
   7   5   6       16.27       42.23     17.62 o 
   8   5   6        5.22        7.70      7.62 o 
   9   5   6        0.97       -3.01      8.26 o 
  -8   6   6        3.36       -3.80      8.38 o 
  -7   6   6        0.06       -7.00      7.00 o 
  -6   6   6        1.88       -5.13      6.31 o 
  -5   6   6        4.77       14.35      6.98 o 
  -4   6   6        0.02        6.36      9.44 o 
  -3   6   6        0.70       12.14      7.72 o 
  -2   6   6        0.32       -4.47      8.00 o 
  -1   6   6       19.25       59.97     42.75 o 
   0   6   6        6.48       -3.83     14.16 o 
   1   6   6        0.04       -2.22     10.84 o 
   2   6   6        0.30        8.06     13.88 o 
   3   6   6        4.40       -4.52     10.68 o 
 -22   1   7        0.07       -1.86      6.89 o 
 -21   1   7        5.94        8.30      5.73 o 
 -20   1   7       22.63       28.45      7.85 o 
 -19   1   7       15.81       13.73      9.12 o 
 -18   1   7        0.00        0.03      3.59 o 
 -17   1   7       56.44       67.44      8.46 o 
 -16   1   7        0.13       -3.45      3.45 o 
 -15   1   7      107.66      134.44      6.65 o 
 -14   1   7       45.29       64.82      6.62 o 
 -13   1   7       28.15       31.29      3.76 o 
 -12   1   7      231.30      241.07      7.97 o 
 -11   1   7     1355.67     1412.89     24.93 o 
 -10   1   7      324.49      337.99      8.79 o 
  -9   1   7       96.85       97.56      4.13 o 
  -8   1   7      466.61      484.64      9.41 o 
  -7   1   7     2119.04     2119.69     28.53 o 
  -6   1   7      517.18      445.96     14.71 o 
  -5   1   7        2.29        3.96      1.72 o 
  -4   1   7      135.26      129.56      4.51 o 
  -3   1   7     1894.36     2001.67     31.14 o 
  -2   1   7        2.96        5.09      1.79 o 
  -1   1   7      293.50      332.83      4.99 o 
   0   1   7        7.39       12.16      2.33 o 
   1   1   7      407.63      399.55      7.62 o 
   2   1   7      718.87      683.23     12.04 o 
   3   1   7      841.13      838.41     15.14 o 
   4   1   7        0.77       -1.85      1.85 o 
   5   1   7     1572.70     1533.94     26.36 o 
   6   1   7      579.39      528.05     12.43 o 
   7   1   7       48.30       53.17      5.30 o 
   8   1   7      359.67      351.68     13.37 o 
   9   1   7      280.11      285.32     15.48 o 
  10   1   7       58.60       47.27      7.15 o 
  11   1   7        7.19       13.15      4.74 o 
  12   1   7        1.41       -1.13      4.24 o 
  13   1   7        6.26       14.37      6.10 o 
  14   1   7       38.02       43.35      8.53 o 
  15   1   7       18.30       14.58      7.23 o 
  16   1   7       32.52       18.39     10.07 o 
 -21   2   7        5.28       13.42      7.11 o 
 -20   2   7        2.13       15.58      8.20 o 
 -19   2   7        6.78       11.00      5.84 o 
 -18   2   7       20.31       35.43     10.26 o 
 -17   2   7       29.17       29.23      7.94 o 
 -16   2   7       31.90       26.76      5.49 o 
 -15   2   7        0.06        1.49      3.14 o 
 -14   2   7      150.27      170.31     15.99 o 
 -13   2   7       10.61       15.69      4.21 o 
 -12   2   7      110.99      104.92     10.41 o 
 -11   2   7      837.88      902.46     22.27 o 
 -10   2   7      667.70      706.84     17.93 o 
  -9   2   7      257.41      271.33      9.27 o 
  -8   2   7      124.98      140.89      5.41 o 
  -7   2   7      678.36      692.26     11.23 o 
  -6   2   7      907.09     1034.67     15.16 o 
  -5   2   7      463.07      429.74     14.18 o 
  -4   2   7      222.84      191.99     11.04 o 
  -3   2   7     1763.05     1618.75     28.97 o 
  -2   2   7     2270.35     1995.45    146.33 o 
  -1   2   7       48.06       39.07      4.49 o 
   0   2   7     2026.75     1919.98     27.50 o 
   1   2   7     1198.22     1074.62     20.59 o 
   2   2   7      386.25      398.03     10.45 o 
   3   2   7        4.06       13.47      5.21 o 
   4   2   7       23.18       16.97      3.06 o 
   5   2   7      180.69      145.01      6.58 o 
   6   2   7      210.40      206.49      9.77 o 
   7   2   7       60.74       54.74      5.86 o 
   8   2   7       90.83       83.98      6.86 o 
   9   2   7       11.40       12.28      5.12 o 
  10   2   7        2.63        7.06      5.17 o 
  11   2   7        1.36        2.77      4.56 o 
  12   2   7       32.40       44.84      7.47 o 
  13   2   7        0.82        5.95      5.16 o 
  14   2   7        0.24        1.75      7.33 o 
  15   2   7       27.34       39.83     10.93 o 
 -20   3   7       36.58       53.05     10.05 o 
 -19   3   7      114.78      105.68     12.48 o 
 -18   3   7       13.65       19.91      6.98 o 
 -17   3   7       54.42       63.68     10.56 o 
 -16   3   7       47.47       64.95      8.98 o 
 -15   3   7      178.94      178.48     12.20 o 
 -14   3   7       27.06       38.47      6.16 o 
 -13   3   7      139.65      121.94     11.32 o 
 -12   3   7       69.66       92.02      8.16 o 
 -11   3   7       57.22       72.62      6.12 o 
 -10   3   7       19.36       22.14      4.28 o 
  -9   3   7       65.50       53.89      6.47 o 
  -8   3   7       55.68       67.40      4.94 o 
  -7   3   7      298.94      308.02      9.68 o 
  -6   3   7       83.17       79.31      4.87 o 
  -5   3   7      129.13      150.80     10.06 o 
  -4   3   7       27.19       22.92      4.65 o 
  -3   3   7      467.55      466.82     12.83 o 
  -2   3   7      902.33      795.07     18.69 o 
  -1   3   7      339.37      273.04      7.64 o 
   0   3   7      182.71      222.41      6.79 o 
   1   3   7      570.01      524.99     13.88 o 
   2   3   7      278.21      260.95     10.16 o 
   3   3   7       18.12       11.67      2.90 o 
   4   3   7        4.13        5.74      5.23 o 
   5   3   7       29.19       21.56      5.54 o 
   6   3   7       34.21       33.42      5.39 o 
   7   3   7       55.84       49.01      6.37 o 
   8   3   7        0.04        1.46      3.85 o 
   9   3   7      139.41      145.13      9.82 o 
  10   3   7       88.17      122.67     10.24 o 
  11   3   7       88.78       96.76      9.26 o 
  12   3   7       14.23       15.50      7.03 o 
  13   3   7        2.07        1.92      6.21 o 
  14   3   7       71.30       85.03     21.06 o 
 -18   4   7       25.80       13.82      9.44 o 
 -17   4   7        4.95        4.75      7.03 o 
 -16   4   7        0.33        6.27     10.49 o 
 -15   4   7        4.94        1.84      5.62 o 
 -14   4   7        4.75        9.11      5.52 o 
 -13   4   7       28.81       32.45      6.81 o 
 -12   4   7       89.78       81.98      7.96 o 
 -11   4   7       26.10       33.47      5.55 o 
 -10   4   7        1.82        6.25      4.72 o 
  -9   4   7        2.89        6.78      4.44 o 
  -8   4   7       30.55       37.66      6.96 o 
  -7   4   7       30.35       48.56      5.63 o 
  -6   4   7       21.23       25.95      8.42 o 
  -5   4   7      302.08      284.47     10.50 o 
  -4   4   7       93.09       98.00     10.67 o 
  -3   4   7      166.53      153.51     11.49 o 
  -2   4   7      375.35      335.58     12.53 o 
  -1   4   7      108.72      106.36      5.75 o 
   0   4   7       14.31       27.77      4.74 o 
   1   4   7       63.36       64.47      5.10 o 
   2   4   7        0.37       -2.78      2.78 o 
   3   4   7       82.03       78.09      5.61 o 
   4   4   7        2.31        0.54      4.32 o 
   5   4   7       11.45        3.32      4.28 o 
   6   4   7        1.77        4.13      4.66 o 
   7   4   7        7.50        9.25      5.04 o 
   8   4   7       25.70       37.45      7.80 o 
   9   4   7        4.28        2.70      5.81 o 
  10   4   7        9.28       17.76      9.58 o 
  11   4   7        7.57       -9.17     10.15 o 
 -14   5   7       58.28       69.51     15.26 o 
 -13   5   7        1.15       -4.69      8.45 o 
 -12   5   7        7.63       13.78      9.47 o 
 -11   5   7        3.39        8.36      6.39 o 
 -10   5   7        2.80        0.82      5.60 o 
  -9   5   7        1.79       -1.12      5.20 o 
  -8   5   7        0.11        1.01      4.15 o 
  -7   5   7        5.48       14.83      8.67 o 
  -6   5   7       18.56        8.35      6.65 o 
  -5   5   7        6.38       14.37     12.02 o 
  -4   5   7        0.05        5.19      4.98 o 
  -3   5   7        5.55       -0.68      4.35 o 
  -2   5   7       17.02       25.67      6.52 o 
  -1   5   7        5.43       10.83      6.04 o 
   0   5   7        0.12       -0.62      3.98 o 
   1   5   7        7.62        0.39      6.68 o 
   2   5   7        8.73        6.37      5.24 o 
   3   5   7       25.13       17.30      7.00 o 
   4   5   7       29.37       17.74     11.28 o 
   5   5   7       16.36       22.53     10.16 o 
   6   5   7       24.70       28.61     15.05 o 
   7   5   7       11.46       11.25      9.46 o 
   8   5   7        0.51       -0.51      7.28 o 
  -7   6   7        1.34        1.93      5.52 o 
  -6   6   7        0.26       12.33      8.41 o 
  -5   6   7       17.21       13.78      7.74 o 
  -4   6   7       34.77       20.33      8.38 o 
  -3   6   7        0.31        0.10      5.66 o 
  -2   6   7        9.01        9.41     12.01 o 
  -1   6   7       14.87        4.81     10.65 o 
   0   6   7       24.59       29.58     16.18 o 
   1   6   7        0.00        9.46     10.47 o 
 -22   0   8       43.70       14.58     18.41 o 
 -21   0   8       52.55       84.29     26.35 o 
 -20   0   8       67.67       67.29      9.76 o 
 -19   0   8       16.11       15.19      6.49 o 
 -18   0   8        2.83        1.43      4.62 o 
 -17   0   8      166.20      153.29     11.73 o 
 -16   0   8      529.33      459.08     21.16 o 
 -15   0   8       93.48      119.53     10.38 o 
 -14   0   8       37.86       46.66      6.96 o 
 -13   0   8       17.17        2.44      3.94 o 
 -12   0   8      266.43      283.50     12.07 o 
 -11   0   8       22.00       22.69      4.81 o 
 -10   0   8      245.41      251.92     10.00 o 
  -9   0   8      883.25      909.71     23.90 o 
  -8   0   8       82.73       88.55      4.78 o 
  -7   0   8      833.68      968.79     22.75 o 
  -6   0   8      177.77      190.46      7.02 o 
  -5   0   8      131.82      112.35      7.44 o 
  -4   0   8      146.86      101.57      4.65 o 
  -3   0   8      857.00      840.50     18.36 o 
  -2   0   8      304.62      258.19      9.03 o 
  -1   0   8        2.91       20.26      3.90 o 
   0   0   8      291.88      449.83     16.18 o 
   1   0   8        8.41       11.05      2.84 o 
   2   0   8       70.92       46.50     12.05 o 
   3   0   8      678.52      743.42     19.83 o 
   4   0   8     3864.61     3817.77     84.01 o 
   5   0   8     3756.08     3842.72     88.51 o 
   6   0   8      863.17      807.61     25.63 o 
   7   0   8      457.98      549.15     22.18 o 
   8   0   8     1263.86     1134.28    150.54 o 
   9   0   8      170.29      150.29     11.92 o 
  10   0   8      119.05      119.39     15.87 o 
  11   0   8        1.10        2.19      5.22 o 
  12   0   8        0.02       -5.41      8.87 o 
  13   0   8        9.63       13.70     11.63 o 
  14   0   8        2.14       -0.59      8.44 o 
  15   0   8        0.62        6.43      9.63 o 
 -22   1   8        2.84       -0.83      7.54 o 
 -21   1   8        6.71       21.72     11.48 o 
 -20   1   8        0.71       -4.83      5.68 o 
 -19   1   8        1.15        5.75      4.92 o 
 -18   1   8       13.88       28.83      8.93 o 
 -17   1   8      301.50      264.46     11.92 o 
 -16   1   8      166.27      165.34     10.74 o 
 -15   1   8      227.32      223.20      8.99 o 
 -14   1   8        7.15       21.20      5.90 o 
 -13   1   8        1.62       -0.07      2.28 o 
 -12   1   8      249.39      248.82      8.09 o 
 -11   1   8       30.73       36.77      5.40 o 
 -10   1   8       83.41      103.52      5.05 o 
  -9   1   8      380.13      323.91      8.03 o 
  -8   1   8      845.68      797.31     13.90 o 
  -7   1   8      989.17      938.26     16.91 o 
  -6   1   8       36.05       49.64      3.37 o 
  -5   1   8       84.62       66.04      3.52 o 
  -4   1   8       71.72       68.20      5.50 o 
  -3   1   8      496.25      531.26     11.47 o 
  -2   1   8      157.22      129.49      5.28 o 
  -1   1   8       62.10       51.22      4.03 o 
   0   1   8     2064.42     2211.20     30.38 o 
   1   1   8       40.67       49.41      3.61 o 
   2   1   8       22.13       21.29      2.42 o 
   3   1   8      234.56      205.36      7.31 o 
   4   1   8       49.67       56.17      4.46 o 
   5   1   8        8.44       14.67      4.46 o 
   6   1   8       17.77       22.12      3.33 o 
   7   1   8       29.86       33.61      5.18 o 
   8   1   8      607.45      641.81     20.80 o 
   9   1   8        2.46        5.75      4.88 o 
  10   1   8       25.92       41.96      6.29 o 
  11   1   8       43.68       59.24      7.83 o 
  12   1   8        0.16        4.93      6.10 o 
  13   1   8        6.18        6.96      6.99 o 
  14   1   8        4.95        2.99      6.48 o 
  15   1   8        0.02        1.00      5.12 o 
 -21   2   8       39.04       28.67     10.06 o 
 -20   2   8        0.36       -3.45      6.12 o 
 -19   2   8        7.52        8.21      6.80 o 
 -18   2   8      113.85      128.75     12.82 o 
 -17   2   8       99.50      112.57      9.23 o 
 -16   2   8      111.17      121.56      8.46 o 
 -15   2   8       32.42       31.02      6.66 o 
 -14   2   8      110.61      127.72     12.54 o 
 -13   2   8      591.72      533.43     16.45 o 
 -12   2   8      450.91      411.13     16.20 o 
 -11   2   8       20.11       31.53      4.30 o 
 -10   2   8       29.29       29.46      3.74 o 
  -9   2   8      465.93      415.60      8.86 o 
  -8   2   8      859.21      794.67     13.53 o 
  -7   2   8      211.36      237.40     12.06 o 
  -6   2   8       26.69       23.76      2.99 o 
  -5   2   8     2125.38     1968.94     34.69 o 
  -4   2   8      303.55      318.99      9.66 o 
  -3   2   8      312.33      372.91     12.38 o 
  -2   2   8       25.57       35.08      3.66 o 
  -1   2   8      960.94      953.21     20.88 o 
   0   2   8     1641.64     1651.36     32.79 o 
   1   2   8      360.39      376.87      9.76 o 
   2   2   8       15.57       23.90      2.91 o 
   3   2   8      251.01      268.24      8.27 o 
   4   2   8       52.92       57.39      4.22 o 
   5   2   8      239.42      243.31     10.19 o 
   6   2   8       65.75       71.33      8.01 o 
   7   2   8       27.17       25.79      4.89 o 
   8   2   8       52.02       57.15      6.88 o 
   9   2   8       43.79       54.32      6.46 o 
  10   2   8       26.69       37.53      6.76 o 
  11   2   8        6.11        8.37      5.96 o 
  12   2   8      113.89      118.94     11.66 o 
  13   2   8       29.72       19.26      8.91 o 
  14   2   8       32.23       30.67      9.89 o 
 -20   3   8       36.00       28.03     12.34 o 
 -19   3   8       29.66       31.11      9.84 o 
 -18   3   8        0.68        2.77      5.47 o 
 -17   3   8        1.06        2.81      4.97 o 
 -16   3   8        4.40        6.28      6.50 o 
 -15   3   8      108.17      119.04      9.59 o 
 -14   3   8       54.92       47.55      6.34 o 
 -13   3   8        1.78       -1.94      3.10 o 
 -12   3   8       80.17       76.14      6.96 o 
 -11   3   8       79.02       79.80      9.07 o 
 -10   3   8        0.05       -1.96      2.72 o 
  -9   3   8       12.98        9.44      3.47 o 
  -8   3   8       11.82       21.35      3.84 o 
  -7   3   8      359.18      367.07     14.78 o 
  -6   3   8       14.40       32.09      7.59 o 
  -5   3   8       39.07       38.20      4.00 o 
  -4   3   8        0.31        7.71      3.08 o 
  -3   3   8     1910.56     1854.38     37.70 o 
  -2   3   8      126.92      138.58      7.70 o 
  -1   3   8       85.65       97.53      9.47 o 
   0   3   8       66.16       76.59      7.11 o 
   1   3   8       99.96       98.51     10.17 o 
   2   3   8       28.75       47.97      5.32 o 
   3   3   8       26.46       30.26      4.48 o 
   4   3   8       42.15       30.91      4.95 o 
   5   3   8       21.49       34.17      5.96 o 
   6   3   8        8.06        8.88      4.44 o 
   7   3   8       21.08       12.35      5.19 o 
   8   3   8        1.02       -3.51      4.99 o 
   9   3   8        1.98       -0.35      3.66 o 
  10   3   8       55.60       56.72      8.83 o 
  11   3   8       23.65       22.74      8.90 o 
  12   3   8       17.83       19.39      9.10 o 
  13   3   8        0.10        4.06     11.60 o 
 -17   4   8      109.22      118.29     19.01 o 
 -16   4   8       39.52       52.71     11.42 o 
 -15   4   8       37.38       25.35      8.24 o 
 -14   4   8       70.61       59.00     12.86 o 
 -13   4   8       47.29       71.13     11.97 o 
 -12   4   8       65.33       70.24      8.79 o 
 -11   4   8        0.57        0.76      4.99 o 
 -10   4   8       24.67       33.16      8.17 o 
  -9   4   8       52.64       64.25      8.41 o 
  -8   4   8       61.07       79.26      9.09 o 
  -7   4   8      138.54      165.30     12.66 o 
  -6   4   8       67.46       77.11      9.47 o 
  -5   4   8        6.81       13.76      5.52 o 
  -4   4   8      183.23      208.25     11.12 o 
  -3   4   8      181.65      194.59     21.12 o 
  -2   4   8       71.83       69.07      6.90 o 
  -1   4   8        3.12       -3.48      3.79 o 
   0   4   8       20.24       32.30      5.03 o 
   1   4   8        0.29        0.51      3.50 o 
   2   4   8        2.96       15.68      8.88 o 
   3   4   8       30.78       23.75      6.71 o 
   4   4   8        0.33       -4.00      4.85 o 
   5   4   8        1.69       -5.40      5.40 o 
   6   4   8       13.59       11.41      6.93 o 
   7   4   8        1.09        6.35      6.24 o 
   8   4   8        0.52        4.80      5.45 o 
   9   4   8       49.42       37.50     17.11 o 
  10   4   8       66.60       82.62     14.60 o 
 -14   5   8        3.69       10.57      8.93 o 
 -13   5   8        1.40        1.01      5.52 o 
 -12   5   8        8.58        6.11      8.67 o 
 -11   5   8       26.33       38.73      8.98 o 
 -10   5   8        4.92        0.14      4.44 o 
  -9   5   8       20.50       21.72      7.56 o 
  -8   5   8        1.99        2.79      5.25 o 
  -7   5   8        2.66        4.88      5.74 o 
  -6   5   8       15.40       10.62      7.17 o 
  -5   5   8       63.86       60.20      8.10 o 
  -4   5   8        7.13       11.34      6.76 o 
  -3   5   8       12.89        8.51      5.60 o 
  -2   5   8       52.35       65.37      9.90 o 
  -1   5   8        7.03        0.77      3.94 o 
   0   5   8        1.48        6.44      5.87 o 
   1   5   8       14.46       10.04      6.56 o 
   2   5   8       17.13       24.50      9.30 o 
   3   5   8       12.40        4.98      5.30 o 
   4   5   8        0.03        5.87      8.03 o 
   5   5   8       12.32       19.55     10.25 o 
   6   5   8       59.42       64.34     12.64 o 
   7   5   8       30.01       51.98     12.19 o 
  -5   6   8        2.00       13.06      7.91 o 
  -4   6   8        0.01        0.34      5.21 o 
  -3   6   8       10.23       12.52     10.00 o 
  -2   6   8        2.93        0.93      7.64 o 
 -22   1   9       29.52       26.15     17.49 o 
 -21   1   9       23.13       21.57      9.21 o 
 -20   1   9       52.70       61.67     18.25 o 
 -19   1   9       46.01       65.38     10.95 o 
 -18   1   9       27.61       24.51      5.54 o 
 -17   1   9       55.84       56.11      6.85 o 
 -16   1   9        1.65       -0.37      2.95 o 
 -15   1   9      372.70      361.03     12.34 o 
 -14   1   9       12.52       13.28      4.33 o 
 -13   1   9      138.48      127.16      6.16 o 
 -12   1   9        4.83       19.01      5.41 o 
 -11   1   9      448.28      399.96     10.42 o 
 -10   1   9     1028.73      901.03     34.71 o 
  -9   1   9      557.26      506.07     13.55 o 
  -8   1   9        1.53        1.13      1.61 o 
  -7   1   9      413.38      319.54     13.90 o 
  -6   1   9       97.98       96.21      7.53 o 
  -5   1   9        1.77        1.53      2.05 o 
  -4   1   9        9.86       13.54      2.77 o 
  -3   1   9       44.51       28.22      4.03 o 
  -2   1   9       55.83       70.19      4.34 o 
  -1   1   9      178.24      206.15      7.38 o 
   0   1   9       37.93       40.68      3.05 o 
   1   1   9      161.45      139.96      4.93 o 
   2   1   9      836.68      839.44     17.06 o 
   3   1   9      849.94      827.57     17.17 o 
   4   1   9      501.25      481.33     12.37 o 
   5   1   9        1.88        6.18      3.04 o 
   6   1   9      722.86      669.90     16.51 o 
   7   1   9     1305.78     1329.19     33.16 o 
   8   1   9       93.73       87.11      7.62 o 
   9   1   9        7.23       11.32      8.82 o 
  10   1   9       13.69       31.19      6.73 o 
  11   1   9      230.96      215.85     14.15 o 
  12   1   9       32.78       33.34      8.37 o 
  13   1   9       19.26       24.35     11.46 o 
  14   1   9        7.34       19.90      9.80 o 
 -21   2   9       23.79       16.86      9.23 o 
 -20   2   9        0.17       11.62      7.86 o 
 -19   2   9        3.77        0.48      5.18 o 
 -18   2   9       11.42       16.74      5.74 o 
 -17   2   9       27.17       30.45     10.22 o 
 -16   2   9       18.91       25.93      5.73 o 
 -15   2   9      152.14      143.84      9.68 o 
 -14   2   9      194.44      176.76      9.33 o 
 -13   2   9        0.49        5.84      3.89 o 
 -12   2   9      126.77      137.97      7.62 o 
 -11   2   9       74.26       70.01      5.60 o 
 -10   2   9        0.52        5.35      2.54 o 
  -9   2   9        0.38       -0.03      2.03 o 
  -8   2   9        3.28       12.57      6.27 o 
  -7   2   9       99.20      109.11     10.72 o 
  -6   2   9      245.19      253.28      8.45 o 
  -5   2   9       19.66       18.83      3.65 o 
  -4   2   9      416.16      417.03     14.09 o 
  -3   2   9       96.36      107.19      8.65 o 
  -2   2   9        0.77       -2.62      2.62 o 
  -1   2   9       27.60       41.79      4.78 o 
   0   2   9      107.26      102.43      5.88 o 
   1   2   9       37.06       48.60      5.38 o 
   2   2   9       44.22       44.95      4.49 o 
   3   2   9       44.42       39.64      3.63 o 
   4   2   9      143.61      127.67      9.25 o 
   5   2   9        2.41        5.27      3.52 o 
   6   2   9       80.11       71.85      9.35 o 
   7   2   9       22.66       14.30      4.61 o 
   8   2   9       41.59       38.06      9.32 o 
   9   2   9       21.25       23.29      8.38 o 
  10   2   9        2.55        1.99      4.19 o 
  11   2   9        0.57        2.43      5.07 o 
  12   2   9       17.61       29.21      8.24 o 
  13   2   9       22.20       19.41     10.29 o 
 -19   3   9       14.16       19.00      9.53 o 
 -18   3   9       35.17       42.86     10.83 o 
 -17   3   9        9.27       11.89      7.69 o 
 -16   3   9       15.53       17.87      5.79 o 
 -15   3   9       56.17       74.26      8.21 o 
 -14   3   9       63.33       66.27      6.76 o 
 -13   3   9      104.58       82.63      7.66 o 
 -12   3   9       10.06        9.51      5.15 o 
 -11   3   9      158.17      130.74     11.12 o 
 -10   3   9       72.75       65.05      8.22 o 
  -9   3   9        7.65        1.94      3.42 o 
  -8   3   9        1.53        2.89      3.93 o 
  -7   3   9       22.64       33.87      6.70 o 
  -6   3   9      654.78      581.10     19.87 o 
  -5   3   9     1490.52     1385.71     30.62 o 
  -4   3   9       65.84       92.68      6.94 o 
  -3   3   9      327.84      291.78     11.73 o 
  -2   3   9      325.51      311.91     11.98 o 
  -1   3   9      922.51      958.40     24.84 o 
   0   3   9      182.67      191.87     10.04 o 
   1   3   9       20.68       22.65      6.43 o 
   2   3   9      106.46      103.84      7.29 o 
   3   3   9        8.42       12.10      4.13 o 
   4   3   9       41.29       33.25      6.45 o 
   5   3   9        2.44       -2.38      4.96 o 
   6   3   9       52.05       53.01      7.98 o 
   7   3   9        8.87        4.84      5.47 o 
   8   3   9       12.63       25.31      7.98 o 
   9   3   9        3.58        4.75      5.89 o 
  10   3   9        7.12       13.78      6.71 o 
  11   3   9       50.70       68.59     11.26 o 
  12   3   9       21.45       26.35     15.43 o 
 -17   4   9       81.20       76.98     14.19 o 
 -16   4   9       15.26       23.00     11.01 o 
 -15   4   9        1.31        3.51      6.71 o 
 -14   4   9       51.53       68.16     14.58 o 
 -13   4   9        6.17        6.13      5.79 o 
 -12   4   9        1.12        2.65      7.07 o 
 -11   4   9        3.55        8.97      5.40 o 
 -10   4   9       21.55       32.68      7.66 o 
  -9   4   9        6.54       17.44      7.05 o 
  -8   4   9       26.50       45.35      7.89 o 
  -7   4   9        5.98        1.05      4.89 o 
  -6   4   9      142.88      147.07     11.14 o 
  -5   4   9       15.89       17.98      5.51 o 
  -4   4   9       87.35       91.28      8.98 o 
  -3   4   9       51.13       64.34      8.22 o 
  -2   4   9        0.15        2.54      3.47 o 
  -1   4   9       58.43       59.86      6.73 o 
   0   4   9      127.80      142.14      9.48 o 
   1   4   9        6.24        5.76      5.32 o 
   2   4   9        3.43       -1.30      5.41 o 
   3   4   9       42.53       50.99      7.26 o 
   4   4   9        2.55        5.68      5.91 o 
   5   4   9       28.01       33.15      8.47 o 
   6   4   9        9.98       -2.28      5.38 o 
   7   4   9        9.12       -1.38      6.68 o 
   8   4   9       32.36       31.45      9.46 o 
   9   4   9       63.67       50.89     14.59 o 
 -13   5   9        7.26       -5.32      9.08 o 
 -12   5   9        2.16        6.34      7.75 o 
 -11   5   9        0.47        8.89      6.99 o 
 -10   5   9       44.52       49.42     11.01 o 
  -9   5   9        1.85       -0.85      5.98 o 
  -8   5   9        8.85        8.19      5.96 o 
  -7   5   9        2.55        5.37      6.08 o 
  -6   5   9       14.36       53.62     31.15 o 
  -5   5   9       32.22       46.53      9.80 o 
  -4   5   9        0.32       -5.05      6.28 o 
  -3   5   9        1.66        0.56      4.72 o 
  -2   5   9        4.84        4.37      5.18 o 
  -1   5   9       49.84       50.24     12.93 o 
   0   5   9        3.47       -2.80      6.37 o 
   1   5   9       11.65       17.51      9.68 o 
   2   5   9       17.14       11.79      8.49 o 
   3   5   9        9.52       18.27      8.33 o 
   4   5   9       10.60       20.23     16.49 o 
   5   5   9        0.10        1.10      9.47 o 
 -22   0  10        4.96        3.08     14.30 o 
 -21   0  10        9.19       18.93      9.52 o 
 -20   0  10        3.83       10.14      7.38 o 
 -19   0  10        5.01       -3.40      5.50 o 
 -18   0  10       14.98        7.13      6.53 o 
 -17   0  10      150.03      141.56     15.19 o 
 -16   0  10      269.65      284.28     17.69 o 
 -15   0  10        5.99       28.95      6.58 o 
 -14   0  10        1.26        0.50      4.46 o 
 -13   0  10      283.56      276.08     14.88 o 
 -12   0  10     1159.64     1101.08     33.93 o 
 -11   0  10     1175.92     1029.60     30.47 o 
 -10   0  10      833.80      738.73     27.94 o 
  -9   0  10      295.54      290.03     11.32 o 
  -8   0  10     3964.54     3927.70     83.78 o 
  -7   0  10     1064.10      866.51     22.06 o 
  -6   0  10      421.01      344.77     25.72 o 
  -5   0  10       71.68       76.89      5.13 o 
  -4   0  10       67.70       59.00      7.45 o 
  -3   0  10       29.20       65.11      4.66 o 
  -2   0  10      487.18      587.23     16.26 o 
  -1   0  10      237.36      265.62     10.43 o 
   0   0  10       38.91       33.67      4.02 o 
   1   0  10      287.61      241.51      9.95 o 
   2   0  10      625.72      554.45     64.24 o 
   3   0  10       21.95       22.91      6.80 o 
   4   0  10      636.26      592.02     25.65 o 
   5   0  10      794.86      684.37     24.12 o 
   6   0  10      191.58      188.36     14.02 o 
   7   0  10      907.51      920.60     46.40 o 
   8   0  10      238.18      199.48     37.75 o 
   9   0  10      123.02       99.74     15.40 o 
  10   0  10      180.53      135.71     18.62 o 
  11   0  10        0.13       -1.80      5.98 o 
  12   0  10        0.81       -5.02     11.21 o 
  13   0  10        9.94       23.36     15.42 o 
 -22   1  10        0.20       -9.67      9.67 o 
 -21   1  10        1.89       -4.88      6.86 o 
 -20   1  10       26.03       11.30      5.23 o 
 -19   1  10       10.92       21.61      6.25 o 
 -18   1  10       59.52       58.74      7.94 o 
 -17   1  10       50.23       49.44      6.22 o 
 -16   1  10       18.65       36.23      6.82 o 
 -15   1  10        0.07        6.08      3.25 o 
 -14   1  10        7.39        8.98      3.30 o 
 -13   1  10       64.06       72.44      5.78 o 
 -12   1  10       36.09       45.25      4.50 o 
 -11   1  10        4.72        7.53      2.53 o 
 -10   1  10       75.97       86.15      7.00 o 
  -9   1  10        4.50        2.97      1.98 o 
  -8   1  10      503.18      567.30     14.83 o 
  -7   1  10      198.98      201.18      7.95 o 
  -6   1  10      244.91      238.98      8.68 o 
  -5   1  10       76.38      108.69      6.37 o 
  -4   1  10      445.71      462.39     20.32 o 
  -3   1  10      895.34      901.68     20.87 o 
  -2   1  10      178.43      149.52      9.18 o 
  -1   1  10       81.61      107.43      5.86 o 
   0   1  10       18.57       21.59      3.58 o 
   1   1  10      143.03      134.27      5.67 o 
   2   1  10       64.48       60.88      4.66 o 
   3   1  10        4.32        4.36      2.49 o 
   4   1  10       19.07       31.39      3.98 o 
   5   1  10      106.56      111.37      7.26 o 
   6   1  10       69.10       70.18      6.30 o 
   7   1  10       37.74       39.09      5.68 o 
   8   1  10       60.98       62.66      7.64 o 
   9   1  10        9.05        7.37      6.25 o 
  10   1  10       28.99       47.56     10.13 o 
  11   1  10       12.67       20.78      7.73 o 
  12   1  10       17.98       24.37      9.27 o 
  13   1  10        2.01       70.20     32.27 o 
 -21   2  10       46.13       61.01     14.65 o 
 -20   2  10      123.60      142.76     18.10 o 
 -19   2  10       23.26       16.04      9.87 o 
 -18   2  10       15.31       14.59      5.81 o 
 -17   2  10       51.45       57.80      7.90 o 
 -16   2  10      152.61      148.68     10.09 o 
 -15   2  10      155.74      146.13     10.28 o 
 -14   2  10       29.68       32.99      6.03 o 
 -13   2  10        2.74        7.53      4.11 o 
 -12   2  10      276.58      271.92     10.06 o 
 -11   2  10       21.48       29.36      9.85 o 
 -10   2  10       23.05       22.82      4.76 o 
  -9   2  10       40.04       54.54      4.59 o 
  -8   2  10      227.25      239.34      8.25 o 
  -7   2  10      141.73      134.14      8.02 o 
  -6   2  10        0.18        0.03      2.71 o 
  -5   2  10      321.13      276.09     11.30 o 
  -4   2  10     1507.31     1565.99     41.98 o 
  -3   2  10      380.91      377.78     12.64 o 
  -2   2  10      579.65      549.06     16.38 o 
  -1   2  10       22.27       32.98      6.40 o 
   0   2  10      172.03      164.83     12.70 o 
   1   2  10      229.69      229.54      9.83 o 
   2   2  10      108.07      102.46      8.10 o 
   3   2  10       13.95       19.80      7.55 o 
   4   2  10      131.95      131.97      7.42 o 
   5   2  10        0.09        3.60      4.42 o 
   6   2  10       60.47       54.84      6.65 o 
   7   2  10        2.26        4.40      4.17 o 
   8   2  10        4.75       18.45      7.22 o 
   9   2  10       20.58       24.35      8.29 o 
  10   2  10       28.81       40.86      9.19 o 
  11   2  10       39.99       56.69     11.89 o 
  12   2  10        3.98       -6.21      7.81 o 
 -19   3  10       97.22      100.95     13.81 o 
 -18   3  10       25.47       52.59     16.93 o 
 -17   3  10        9.88        4.77      6.39 o 
 -16   3  10       45.14       57.96     13.97 o 
 -15   3  10       18.93       42.01      8.93 o 
 -14   3  10       51.72       53.34      9.39 o 
 -13   3  10       26.87       34.39      8.42 o 
 -12   3  10        0.32       -3.05      4.20 o 
 -11   3  10       17.80       10.34      8.61 o 
 -10   3  10        0.30        5.62      3.87 o 
  -9   3  10        1.77        1.80      3.69 o 
  -8   3  10        2.17        4.71      5.04 o 
  -7   3  10       18.37       22.85      8.12 o 
  -6   3  10      502.36      460.74     16.02 o 
  -5   3  10       23.13       22.86      3.76 o 
  -4   3  10        6.80        2.24      3.30 o 
  -3   3  10       21.26       22.28      3.91 o 
  -2   3  10      194.54      191.42      9.25 o 
  -1   3  10      136.43      131.84      8.66 o 
   0   3  10        9.68        6.08      3.70 o 
   1   3  10        2.07        3.70      3.61 o 
   2   3  10       22.81       18.68      4.59 o 
   3   3  10       24.78       35.84      7.00 o 
   4   3  10        0.82        3.89      4.02 o 
   5   3  10        3.38        6.00      5.40 o 
   6   3  10        0.80        8.27      6.54 o 
   7   3  10       50.18       67.21     10.86 o 
   8   3  10        1.71        0.38      5.31 o 
   9   3  10        3.63        5.60      7.73 o 
  10   3  10        1.84        3.00      7.30 o 
 -17   4  10        1.70       -2.86      8.63 o 
 -16   4  10       46.49       50.57     13.60 o 
 -15   4  10       15.16       12.60      8.15 o 
 -14   4  10       14.34        4.08      6.07 o 
 -13   4  10        5.35       -3.35      6.24 o 
 -12   4  10        0.35        7.37      5.90 o 
 -11   4  10        2.62       16.15     10.80 o 
 -10   4  10        1.98       -1.21      4.95 o 
  -9   4  10        0.01        6.69      5.44 o 
  -8   4  10        3.56       22.05      9.26 o 
  -7   4  10        2.48        8.91      6.06 o 
  -6   4  10       45.88       45.94      7.33 o 
  -5   4  10        2.32       12.88     10.34 o 
  -4   4  10        0.18       -2.74      4.67 o 
  -3   4  10      205.95      188.85     16.29 o 
  -2   4  10      108.50       84.40      7.98 o 
  -1   4  10        5.65        5.73      4.32 o 
   0   4  10       29.79       34.32      5.93 o 
   1   4  10      139.76      107.35     11.23 o 
   2   4  10       80.77       99.00     11.25 o 
   3   4  10        0.32        6.78      9.37 o 
   4   4  10        2.14        1.73      5.76 o 
   5   4  10       76.16       73.88     18.37 o 
   6   4  10       70.65       69.80     11.44 o 
   7   4  10       26.07       35.12     10.05 o 
   8   4  10       44.42       54.17     18.02 o 
 -12   5  10        0.25       -3.63      8.53 o 
 -11   5  10        7.77        5.74      7.99 o 
 -10   5  10       64.36       64.23     12.54 o 
  -9   5  10        5.75        4.07      6.60 o 
  -8   5  10        0.60        2.55      6.69 o 
  -7   5  10       20.99       34.00     12.49 o 
  -6   5  10       51.09       56.24      9.70 o 
  -5   5  10       60.89       71.65     10.00 o 
  -4   5  10        5.59        7.84      6.25 o 
  -3   5  10       13.83       15.08      6.79 o 
  -2   5  10        9.25       12.39      6.95 o 
  -1   5  10       51.78       53.32     11.53 o 
   0   5  10       10.07        2.06      5.70 o 
   1   5  10        3.84       26.46     22.03 o 
   2   5  10       26.09       42.40     19.33 o 
   3   5  10       63.15       54.61     10.85 o 
   4   5  10       14.07        1.68      9.39 o 
 -21   1  11        6.85       -4.44      8.12 o 
 -20   1  11       23.78       32.55     11.53 o 
 -19   1  11       13.17       26.50      7.31 o 
 -18   1  11       17.93       21.68      8.16 o 
 -17   1  11       40.90       49.46      6.75 o 
 -16   1  11        0.98        7.85      4.36 o 
 -15   1  11        0.47       -1.74      3.17 o 
 -14   1  11       78.04       85.40      5.64 o 
 -13   1  11      288.01      288.74     11.70 o 
 -12   1  11       17.03       24.38      5.91 o 
 -11   1  11       85.56       81.21      8.32 o 
 -10   1  11      623.67      625.97     17.68 o 
  -9   1  11      746.77      810.35     21.37 o 
  -8   1  11      987.54      986.54     23.35 o 
  -7   1  11       11.97       13.17      3.99 o 
  -6   1  11      449.87      476.02     17.17 o 
  -5   1  11      824.65      870.01     20.49 o 
  -4   1  11      314.33      348.01     15.19 o 
  -3   1  11       60.23       58.13      5.28 o 
  -2   1  11       45.45       72.66      5.35 o 
  -1   1  11      497.45      528.86     18.70 o 
   0   1  11      293.05      289.52     10.98 o 
   1   1  11      216.34      195.82      8.35 o 
   2   1  11       33.05       42.26      5.81 o 
   3   1  11      419.32      417.09     12.03 o 
   4   1  11      504.65      485.01     14.40 o 
   5   1  11       28.72       30.04      4.30 o 
   6   1  11       25.87       18.15      7.62 o 
   7   1  11       92.46       92.55      7.59 o 
   8   1  11       49.06       56.57      6.94 o 
   9   1  11       43.96       52.41      8.68 o 
  10   1  11        3.01        0.67      5.51 o 
  11   1  11        4.93       23.25      9.75 o 
  12   1  11       11.43       10.06      9.24 o 
 -20   2  11       16.24       19.87     10.62 o 
 -19   2  11        0.31        6.13      8.48 o 
 -18   2  11       12.51        4.45      6.31 o 
 -17   2  11        2.13        6.28      6.30 o 
 -16   2  11      177.11      179.07     16.48 o 
 -15   2  11        1.01        5.11      4.59 o 
 -14   2  11        2.63        0.79      5.76 o 
 -13   2  11        1.44        0.07      3.39 o 
 -12   2  11        2.46        4.66      4.43 o 
 -11   2  11        5.30       11.91      7.40 o 
 -10   2  11       91.21       97.24      6.48 o 
  -9   2  11        1.03        4.94      2.72 o 
  -8   2  11      263.98      238.61      9.98 o 
  -7   2  11        1.31        2.85      3.14 o 
  -6   2  11       17.33       12.22      5.05 o 
  -5   2  11       13.01       15.16      4.48 o 
  -4   2  11      131.50      128.22      7.96 o 
  -3   2  11      129.60      126.01      7.45 o 
  -2   2  11       79.29       71.56      5.54 o 
  -1   2  11        3.32        8.60      3.72 o 
   0   2  11        9.63        6.79      3.96 o 
   1   2  11        1.73        6.11      3.69 o 
   2   2  11        3.36        4.08      3.97 o 
   3   2  11      149.69      138.49      8.06 o 
   4   2  11      130.34      120.82     10.29 o 
   5   2  11       28.54       42.13     11.03 o 
   6   2  11        2.32        2.32      6.28 o 
   7   2  11       18.45       21.69      9.60 o 
   8   2  11        0.07       -3.93      5.36 o 
   9   2  11       12.37       10.22      9.22 o 
  10   2  11       18.50       26.51      9.71 o 
  11   2  11        0.50       10.90     10.31 o 
 -19   3  11        5.64       -1.34      7.43 o 
 -18   3  11      195.00      202.54     19.59 o 
 -17   3  11      251.05      231.25     16.10 o 
 -16   3  11       88.27       90.77     15.66 o 
 -15   3  11       43.68       53.34      8.49 o 
 -14   3  11       62.46       67.33     10.64 o 
 -13   3  11       63.22       75.00      9.40 o 
 -12   3  11        3.12        4.14      5.06 o 
 -11   3  11       29.70       27.17      6.35 o 
 -10   3  11        1.22        7.46      6.02 o 
  -9   3  11        0.34        3.27      4.75 o 
  -8   3  11        6.05        9.81      4.63 o 
  -7   3  11       58.39       71.76      8.36 o 
  -6   3  11       84.50       60.69      6.16 o 
  -5   3  11        3.66       -2.31      3.29 o 
  -4   3  11      168.68      167.86     11.41 o 
  -3   3  11      210.15      161.80      9.55 o 
  -2   3  11        4.46        8.39      4.28 o 
  -1   3  11      114.45      113.28      8.49 o 
   0   3  11       21.60       32.21      5.51 o 
   1   3  11        1.93        0.41      3.33 o 
   2   3  11        6.87        8.26      5.02 o 
   3   3  11        3.50        0.36      5.03 o 
   4   3  11       35.14       34.55      8.27 o 
   5   3  11        0.28       -5.62      5.62 o 
   6   3  11        0.60        1.02      4.63 o 
   7   3  11       19.63       18.17      8.39 o 
   8   3  11       97.64      107.76     12.91 o 
   9   3  11       79.44       67.43     11.51 o 
 -16   4  11       42.53       70.29     13.43 o 
 -15   4  11       17.52        8.25      9.12 o 
 -14   4  11       12.86       10.29      6.99 o 
 -13   4  11        1.34       -1.26      4.75 o 
 -12   4  11       46.15       57.73     11.43 o 
 -11   4  11        0.29        7.94      6.30 o 
 -10   4  11        3.32        4.70      5.73 o 
  -9   4  11        0.80       -3.03      5.93 o 
  -8   4  11        6.28        7.37      6.25 o 
  -7   4  11       30.48       38.66     12.76 o 
  -6   4  11       47.85       56.98      9.44 o 
  -5   4  11        1.37       -5.63      5.63 o 
  -4   4  11      168.69      134.72     13.51 o 
  -3   4  11       46.19       53.20      8.37 o 
  -2   4  11       20.14       30.78      6.79 o 
  -1   4  11        4.20        5.11      4.85 o 
   0   4  11        0.27       -0.95      3.92 o 
   1   4  11       32.56       34.21      9.68 o 
   2   4  11       65.17       70.22     11.72 o 
   3   4  11        2.66        3.64      5.58 o 
   4   4  11        3.35        2.00      6.24 o 
   5   4  11       18.90       43.65     14.59 o 
   6   4  11       26.96       47.03     19.96 o 
 -11   5  11        1.52       -3.54      6.66 o 
 -10   5  11        1.73       -1.00      6.09 o 
  -9   5  11       23.37       31.14     11.42 o 
  -8   5  11       22.30       33.28     10.51 o 
  -7   5  11        5.37        5.29      7.28 o 
  -6   5  11        7.16        8.75      7.55 o 
  -5   5  11        5.04        4.14      6.03 o 
  -4   5  11        6.89        6.49      5.32 o 
  -3   5  11       10.07       18.96      6.68 o 
  -2   5  11       13.47       15.10     13.05 o 
  -1   5  11        8.75        1.79      6.50 o 
   0   5  11        2.68       10.54      7.32 o 
   1   5  11        5.88       -2.48      8.18 o 
   2   5  11        1.16       -3.23      8.18 o 
 -21   0  12       12.38        6.66     10.31 o 
 -20   0  12        8.54        3.04      7.10 o 
 -19   0  12       51.16       41.30     11.50 o 
 -18   0  12       12.22        7.21      4.66 o 
 -17   0  12        0.73        1.91      6.33 o 
 -16   0  12        8.48       32.65     12.63 o 
 -15   0  12        7.14        7.00      5.00 o 
 -14   0  12       42.39       61.55     11.35 o 
 -13   0  12        2.48       16.59      8.12 o 
 -12   0  12      233.42      222.84     17.45 o 
 -11   0  12      912.17      937.47     31.41 o 
 -10   0  12      406.71      445.17     18.12 o 
  -9   0  12      181.23      241.75     45.93 o 
  -8   0  12      196.62      181.55     11.91 o 
  -7   0  12      452.45      460.28     20.21 o 
  -6   0  12      592.63      633.28     19.87 o 
  -5   0  12      131.60      162.65      7.67 o 
  -4   0  12        1.93       -0.38      2.40 o 
  -3   0  12      103.34      127.91      9.07 o 
  -2   0  12      998.94     1039.34     28.37 o 
  -1   0  12       19.90       32.01      4.45 o 
   0   0  12        1.65        4.33      3.53 o 
   1   0  12      291.12      288.91     15.87 o 
   2   0  12      769.22      749.64     25.49 o 
   3   0  12      838.46      788.90     35.20 o 
   4   0  12      310.54      253.76     29.79 o 
   5   0  12      295.64      311.58     16.58 o 
   6   0  12      809.22      783.28     32.16 o 
   7   0  12       34.82       40.69     22.15 o 
   8   0  12      103.49      110.29     15.00 o 
   9   0  12        1.90       13.95     10.15 o 
  10   0  12       36.59       65.97     25.51 o 
  11   0  12       43.49       42.33     17.10 o 
 -21   1  12        0.45        8.52      7.96 o 
 -20   1  12        4.80       20.34     10.63 o 
 -19   1  12       12.34       10.38      7.24 o 
 -18   1  12       21.24       16.72      7.33 o 
 -17   1  12       41.88       54.73      7.66 o 
 -16   1  12        4.95        8.41      4.48 o 
 -15   1  12      111.91       89.45      6.49 o 
 -14   1  12        3.22       -2.15      3.39 o 
 -13   1  12        0.05        3.02      3.33 o 
 -12   1  12       59.37       45.84      5.23 o 
 -11   1  12      195.29      186.92      9.21 o 
 -10   1  12       98.09       84.94      6.59 o 
  -9   1  12       12.27        5.41      3.45 o 
  -8   1  12       13.34       12.89      3.84 o 
  -7   1  12       72.85       69.58      6.34 o 
  -6   1  12      168.83      182.94      8.30 o 
  -5   1  12       40.59       41.31      4.34 o 
  -4   1  12       19.16       14.70      3.90 o 
  -3   1  12      299.58      336.73     13.94 o 
  -2   1  12       57.96       70.58      5.30 o 
  -1   1  12      215.87      213.80      9.02 o 
   0   1  12       74.13       69.14     10.22 o 
   1   1  12        9.52        2.87      3.13 o 
   2   1  12       14.24       15.88      4.30 o 
   3   1  12        5.45        8.11      3.59 o 
   4   1  12        2.86        1.83      3.74 o 
   5   1  12       20.73       26.04      6.34 o 
   6   1  12      244.08      217.53     15.78 o 
   7   1  12        0.04        0.64      4.22 o 
   8   1  12        1.67        0.46      5.97 o 
   9   1  12       10.87       21.51     24.45 o 
  10   1  12        0.11       -0.98      6.75 o 
 -20   2  12       29.05       29.83     10.47 o 
 -19   2  12       65.89       76.35     23.15 o 
 -18   2  12      162.57      163.62     12.39 o 
 -17   2  12        0.28        0.86      4.31 o 
 -16   2  12       69.02       81.68      9.46 o 
 -15   2  12       71.97       75.58      9.35 o 
 -14   2  12      114.93       96.35      9.92 o 
 -13   2  12        8.53        5.15      4.84 o 
 -12   2  12       18.80       22.60      6.65 o 
 -11   2  12       38.46       20.28      8.62 o 
 -10   2  12       14.09       14.42      6.51 o 
  -9   2  12        5.23        0.38      2.63 o 
  -8   2  12       24.53       36.38      5.20 o 
  -7   2  12      281.05      260.79     12.46 o 
  -6   2  12      215.51      205.47     12.20 o 
  -5   2  12       32.35       46.97      4.98 o 
  -4   2  12        9.06        2.93      3.04 o 
  -3   2  12       23.99       23.71      5.02 o 
  -2   2  12      267.16      272.42     11.85 o 
  -1   2  12      124.61      124.62      8.23 o 
   0   2  12        9.17       10.74      3.97 o 
   1   2  12      108.93      111.33      7.77 o 
   2   2  12        3.90        8.11      3.90 o 
   3   2  12        1.54        4.52      4.03 o 
   4   2  12        1.39       -0.58      4.40 o 
   5   2  12        0.05       -0.81      5.10 o 
   6   2  12       41.83       54.35      8.79 o 
   7   2  12       26.73       38.66     12.85 o 
   8   2  12       13.47       22.88      8.85 o 
   9   2  12        4.59        2.15      7.06 o 
 -18   3  12       59.50       53.74     15.13 o 
 -17   3  12       10.65        9.00      7.71 o 
 -16   3  12       24.23       29.30      8.39 o 
 -15   3  12        8.12        6.97      5.72 o 
 -14   3  12        3.82       -0.49      5.20 o 
 -13   3  12       14.07       17.66      6.81 o 
 -12   3  12        1.31        6.27      5.67 o 
 -11   3  12        2.57        9.33      9.14 o 
 -10   3  12        1.17       -1.71      5.04 o 
  -9   3  12        7.27       10.88      5.60 o 
  -8   3  12        0.88        2.57      5.00 o 
  -7   3  12       90.90       96.12     10.52 o 
  -6   3  12        0.81        5.12      5.36 o 
  -5   3  12      424.69      387.00     15.54 o 
  -4   3  12       15.76       21.37      5.20 o 
  -3   3  12        4.13        2.26      3.16 o 
  -2   3  12       59.98       60.00      7.31 o 
  -1   3  12      101.94       83.07      7.18 o 
   0   3  12        4.71        8.75      4.91 o 
   1   3  12        9.12        9.71      4.54 o 
   2   3  12       46.09       36.71      7.93 o 
   3   3  12       15.97       20.65      6.81 o 
   4   3  12        0.43        8.56      5.83 o 
   5   3  12        7.61        5.87      5.80 o 
   6   3  12       19.57       16.82      7.55 o 
   7   3  12        2.38       -0.04      4.88 o 
   8   3  12       30.52       38.41     12.22 o 
 -15   4  12       36.85       39.90     11.06 o 
 -14   4  12       69.45       51.30     12.32 o 
 -13   4  12       23.20       24.82      9.69 o 
 -12   4  12        5.01       19.35      7.90 o 
 -11   4  12       86.89       75.12     10.93 o 
 -10   4  12       26.48       30.37      8.17 o 
  -9   4  12       25.64       53.40      9.36 o 
  -8   4  12        0.24       -0.45      5.27 o 
  -7   4  12       14.72       18.10      8.43 o 
  -6   4  12      137.50      149.31     12.97 o 
  -5   4  12        5.52        7.60      6.23 o 
  -4   4  12       14.85       19.81      5.93 o 
  -3   4  12        0.59        3.04      5.26 o 
  -2   4  12       67.65       79.98     10.28 o 
  -1   4  12        4.83        0.12      4.02 o 
   0   4  12        0.00       -2.73      5.47 o 
   1   4  12       16.17       15.84      7.43 o 
   2   4  12       31.06       27.30     11.21 o 
   3   4  12        2.47        3.64      5.81 o 
   4   4  12        0.02        3.84      7.24 o 
   5   4  12        0.34       -1.28      9.31 o 
  -9   5  12       53.39       52.04     13.13 o 
  -8   5  12       30.67       24.93     10.36 o 
  -7   5  12        3.51        9.08      7.32 o 
  -6   5  12       11.34       19.78      9.26 o 
  -5   5  12        2.24       -0.63      5.86 o 
  -4   5  12       77.30       73.47     19.39 o 
  -3   5  12       40.69       66.68     14.55 o 
  -2   5  12       20.66       56.33     14.81 o 
  -1   5  12        7.09        7.37     12.35 o 
 -20   1  13       22.47       22.32     10.57 o 
 -19   1  13       26.18       31.50      8.53 o 
 -18   1  13        0.80       -2.41      4.96 o 
 -17   1  13      244.31      223.12     16.24 o 
 -16   1  13       48.81       55.23      7.63 o 
 -15   1  13        2.55        1.82      4.24 o 
 -14   1  13        4.56        6.21      3.84 o 
 -13   1  13      171.52      163.96     10.16 o 
 -12   1  13      174.58      174.87      9.98 o 
 -11   1  13      291.11      274.44     11.54 o 
 -10   1  13       11.40       19.17      4.39 o 
  -9   1  13      511.05      511.01     16.48 o 
  -8   1  13      203.88      179.76      9.95 o 
  -7   1  13      107.99      117.41      7.94 o 
  -6   1  13      202.67      231.55      9.64 o 
  -5   1  13      179.72      160.08      8.79 o 
  -4   1  13       77.20       79.65      5.72 o 
  -3   1  13      124.63      171.41     27.93 o 
  -2   1  13       24.61       41.93      6.11 o 
  -1   1  13       15.81       16.05      7.05 o 
   0   1  13       68.60       60.96      6.60 o 
   1   1  13       81.75       86.80      6.66 o 
   2   1  13       28.11       31.99      5.23 o 
   3   1  13       30.94       31.20      5.44 o 
   4   1  13       42.15       46.00     14.30 o 
   5   1  13      120.47      110.16     10.76 o 
   6   1  13      102.03      119.39     11.73 o 
   7   1  13        3.36        5.64      6.34 o 
   8   1  13       32.17       16.57      8.69 o 
   9   1  13      109.43      118.36     28.45 o 
 -19   2  13       27.21       19.27      8.06 o 
 -18   2  13        7.12        6.92      7.11 o 
 -17   2  13        1.25        6.51      8.59 o 
 -16   2  13       11.14       12.05      7.19 o 
 -15   2  13        7.97       14.45      6.10 o 
 -14   2  13       41.64       53.61      8.96 o 
 -13   2  13       66.17       70.53      9.31 o 
 -12   2  13       74.20       84.45      8.21 o 
 -11   2  13       65.99       71.73      8.32 o 
 -10   2  13       28.88       30.11      5.36 o 
  -9   2  13       83.11       81.31      6.72 o 
  -8   2  13      247.57      243.03     12.31 o 
  -7   2  13       37.86       50.35      6.82 o 
  -6   2  13       33.57       49.85      6.11 o 
  -5   2  13       22.12       35.94      5.33 o 
  -4   2  13      142.26      140.32     11.89 o 
  -3   2  13      186.08      215.76     11.67 o 
  -2   2  13      110.37      115.41      7.77 o 
  -1   2  13        4.79        5.56      4.21 o 
   0   2  13       15.15       22.50      5.62 o 
   1   2  13      103.73      107.04      8.66 o 
   2   2  13       14.72       12.60      4.81 o 
   3   2  13        1.74        3.92      5.64 o 
   4   2  13        0.79       -1.81      5.36 o 
   5   2  13        1.26        2.95      5.41 o 
   6   2  13       22.69        9.17      5.82 o 
   7   2  13        0.06       12.54      9.33 o 
   8   2  13        1.47       13.13     10.13 o 
 -17   3  13       14.09       10.70      8.25 o 
 -16   3  13       48.00       59.53     11.60 o 
 -15   3  13       37.96       26.08      8.42 o 
 -14   3  13        0.02       18.95     11.65 o 
 -13   3  13       23.29       20.38      7.09 o 
 -12   3  13        0.27       -0.97      4.71 o 
 -11   3  13        0.31        3.66      5.79 o 
 -10   3  13        0.02        7.90      6.36 o 
  -9   3  13        6.46        6.31      4.80 o 
  -8   3  13       23.57       24.40      6.90 o 
  -7   3  13      144.35      134.71     12.33 o 
  -6   3  13       32.26       27.78      5.54 o 
  -5   3  13       90.97      101.91      7.87 o 
  -4   3  13      126.21      129.10      9.60 o 
  -3   3  13      179.17      159.02     12.64 o 
  -2   3  13       36.42       35.20      6.81 o 
  -1   3  13        0.71        3.29      4.28 o 
   0   3  13      144.38      138.48     15.66 o 
   1   3  13      171.73      184.94     17.35 o 
   2   3  13        2.38        8.98      6.95 o 
   3   3  13        6.80       13.86      6.92 o 
   4   3  13       21.28       11.62      7.69 o 
   5   3  13       47.98       49.11     10.92 o 
   6   3  13       12.76       11.07      7.50 o 
 -14   4  13       10.97       10.53      7.17 o 
 -13   4  13        0.43       -1.03      6.22 o 
 -12   4  13        0.41       -8.39      8.39 o 
 -11   4  13      101.29      108.67     13.98 o 
 -10   4  13       20.81        7.65      6.60 o 
  -9   4  13        1.56        3.76      6.63 o 
  -8   4  13        7.35        3.78      8.70 o 
  -7   4  13       30.08       34.73     11.84 o 
  -6   4  13       18.46       29.72      7.95 o 
  -5   4  13       11.68       10.99      6.01 o 
  -4   4  13       47.08       57.01     10.18 o 
  -3   4  13        0.93        6.13      6.83 o 
  -2   4  13       42.14       45.59      9.17 o 
  -1   4  13       52.41       64.57     11.82 o 
   0   4  13       30.23       40.03     12.41 o 
   1   4  13        4.01        4.06     12.65 o 
   2   4  13        7.17        5.22      7.23 o 
   3   4  13       32.27       22.27     11.20 o 
 -20   0  14        5.39        1.31      9.53 o 
 -19   0  14        5.14        4.11     10.00 o 
 -18   0  14       40.76       62.98     17.29 o 
 -17   0  14       14.99       11.52      8.18 o 
 -16   0  14        9.36        8.61      7.33 o 
 -15   0  14      124.21      163.04     62.98 o 
 -14   0  14      348.21      352.98     24.47 o 
 -13   0  14      184.60      182.94     34.48 o 
 -12   0  14       62.08       58.80     18.92 o 
 -11   0  14      113.91      132.18     15.65 o 
 -10   0  14      854.81      833.15     42.58 o 
  -9   0  14     1124.57     1142.40    109.05 o 
  -8   0  14      381.34      376.49     25.57 o 
  -7   0  14      145.47      142.42     15.91 o 
  -6   0  14      502.67      443.20     43.27 o 
  -5   0  14      524.90      510.33     32.71 o 
  -4   0  14       78.20       55.87     11.44 o 
  -3   0  14       33.68       33.30     20.23 o 
  -2   0  14       71.98       43.18      8.64 o 
  -1   0  14      127.95      126.30     14.94 o 
   0   0  14       97.59       94.98     13.34 o 
   1   0  14        1.08       -3.61     12.66 o 
   2   0  14       34.76       19.29      7.60 o 
   3   0  14       17.56       17.04      9.16 o 
   4   0  14       45.60       12.82      9.06 o 
   5   0  14      111.00      103.82     26.91 o 
   6   0  14       23.31       14.48     12.62 o 
   7   0  14       30.89       20.18     19.81 o 
   8   0  14       36.95       19.62     20.46 o 
 -20   1  14        3.35        4.35     11.03 o 
 -19   1  14       25.09       13.54      9.69 o 
 -18   1  14       26.17       41.23     14.72 o 
 -17   1  14       41.43       45.36      9.35 o 
 -16   1  14        2.43        5.50      5.65 o 
 -15   1  14        2.06        1.76      5.29 o 
 -14   1  14       12.27        4.52      4.11 o 
 -13   1  14        0.31        1.24      3.46 o 
 -12   1  14        6.78       12.21      5.84 o 
 -11   1  14       30.43       33.97      5.13 o 
 -10   1  14       69.88       75.34      7.12 o 
  -9   1  14        0.07        5.38      3.96 o 
  -8   1  14       26.98       36.97      5.19 o 
  -7   1  14        0.46       -1.76      3.94 o 
  -6   1  14       17.06       13.29      3.99 o 
  -5   1  14       59.79       62.42      5.42 o 
  -4   1  14       63.14       63.88      6.79 o 
  -3   1  14       55.57       61.99      6.48 o 
  -2   1  14       69.96       63.97      8.65 o 
  -1   1  14       52.44       61.50      8.68 o 
   0   1  14        0.51       11.64      4.57 o 
   1   1  14        1.24       -2.69      3.85 o 
   2   1  14       13.18       12.73      4.44 o 
   3   1  14       31.93       28.80      7.14 o 
   4   1  14        1.21        3.39      5.12 o 
   5   1  14        8.20        9.24      7.41 o 
   6   1  14       10.05       22.39     13.51 o 
   7   1  14        0.70       -0.10      6.85 o 
 -19   2  14       59.94       39.72     17.95 o 
 -18   2  14       20.67       12.21      8.35 o 
 -17   2  14       90.93       71.06      9.98 o 
 -16   2  14        0.43       -4.81      5.66 o 
 -15   2  14        0.19        1.44      4.33 o 
 -14   2  14       36.66       42.70      7.59 o 
 -13   2  14        0.28        8.35      5.53 o 
 -12   2  14        1.76        1.48      4.67 o 
 -11   2  14        7.63       17.81      7.82 o 
 -10   2  14        7.46        8.50      5.38 o 
  -9   2  14       27.90       36.67      9.05 o 
  -8   2  14       23.32       28.41      5.41 o 
  -7   2  14       83.79       84.28      8.02 o 
  -6   2  14       89.83       92.57      8.22 o 
  -5   2  14      128.86      122.37      8.44 o 
  -4   2  14      200.74      208.10     12.32 o 
  -3   2  14        0.22       -3.63      3.63 o 
  -2   2  14       77.87       84.42      8.03 o 
  -1   2  14       35.24       43.17      7.12 o 
   0   2  14       48.54       68.19      7.71 o 
   1   2  14       25.36       16.37      5.20 o 
   2   2  14       56.23       81.69     17.57 o 
   3   2  14       80.43       78.23     10.94 o 
   4   2  14       46.66       45.59      9.41 o 
   5   2  14        2.74       -2.72      5.81 o 
   6   2  14        4.90        6.13      7.27 o 
 -17   3  14       66.01       48.69     16.82 o 
 -16   3  14       11.68       10.58      7.72 o 
 -15   3  14        3.10        3.23      6.85 o 
 -14   3  14       14.49       28.69      9.34 o 
 -13   3  14       12.29       18.27      6.85 o 
 -12   3  14        0.26        0.48      5.11 o 
 -11   3  14       21.09       25.13      6.97 o 
 -10   3  14        0.03        3.21      5.50 o 
  -9   3  14        0.07       -5.18      5.18 o 
  -8   3  14       22.64       23.56      6.66 o 
  -7   3  14        5.83        1.26      5.21 o 
  -6   3  14        4.09        9.70      6.19 o 
  -5   3  14        0.01        0.79      4.57 o 
  -4   3  14       16.24       21.96      6.49 o 
  -3   3  14       18.80       15.27      5.72 o 
  -2   3  14       34.38       42.36      7.77 o 
  -1   3  14       14.69       12.29      6.09 o 
   0   3  14        3.10       -0.51      4.66 o 
   1   3  14        6.20        0.04      5.56 o 
   2   3  14       26.98       38.81      7.98 o 
   3   3  14       22.59       18.53     14.83 o 
   4   3  14        0.01       -4.58      7.67 o 
 -13   4  14        3.46        2.52     14.95 o 
 -12   4  14        8.26        8.55      7.28 o 
 -11   4  14        2.93       14.77      8.94 o 
 -10   4  14       18.35       29.27      7.67 o 
  -9   4  14        8.13       12.59      7.19 o 
  -8   4  14        6.60        2.43      6.93 o 
  -7   4  14        4.69       33.50     10.01 o 
  -6   4  14        1.38       -0.39      5.28 o 
  -5   4  14       38.94       33.40      8.04 o 
  -4   4  14        0.68        7.75      6.64 o 
  -3   4  14       20.41       25.81     13.98 o 
  -2   4  14       52.22       54.28     14.69 o 
  -1   4  14       42.94       39.57     12.53 o 
   0   4  14       19.27        6.04      9.21 o 
 -19   1  15       11.90       20.96     10.78 o 
 -18   1  15        2.80       11.01      9.51 o 
 -17   1  15        0.04       -0.90      7.08 o 
 -16   1  15       12.80       11.28      7.71 o 
 -15   1  15       62.96       77.10     13.49 o 
 -14   1  15        3.28        6.43      6.61 o 
 -13   1  15       13.43       16.72      6.66 o 
 -12   1  15       67.85       79.32      9.07 o 
 -11   1  15       25.89       36.91      7.74 o 
 -10   1  15       62.81       53.47      7.75 o 
  -9   1  15       29.71       37.10      7.79 o 
  -8   1  15      191.93      166.35     12.43 o 
  -7   1  15      340.57      338.29     20.19 o 
  -6   1  15      166.06      152.84     16.00 o 
  -5   1  15       55.00       69.81      8.23 o 
  -4   1  15       15.70       19.62      6.27 o 
  -3   1  15      325.92      304.84     15.84 o 
  -2   1  15      138.38      139.10     10.83 o 
  -1   1  15       80.72       82.35     12.37 o 
   0   1  15       16.36       14.94      6.65 o 
   1   1  15       32.49       46.71      8.48 o 
   2   1  15       63.22       79.86      9.93 o 
   3   1  15       29.58       32.60     10.64 o 
   4   1  15        3.08       -4.68      7.90 o 
   5   1  15       48.63       54.42     14.20 o 
   6   1  15        4.08        8.81     38.17 o 
 -18   2  15       40.02       44.90     19.57 o 
 -17   2  15        0.00       -1.45      6.75 o 
 -16   2  15       29.60       36.70      9.69 o 
 -15   2  15        8.98       13.22      6.31 o 
 -14   2  15        6.00        4.69      6.38 o 
 -13   2  15        1.19        2.10      4.70 o 
 -12   2  15       15.26       13.63      6.17 o 
 -11   2  15        0.69        4.19      4.71 o 
 -10   2  15       58.89       72.07      9.89 o 
  -9   2  15        0.75       -2.04      4.23 o 
  -8   2  15       34.17       39.99      6.80 o 
  -7   2  15        8.79       19.81      5.10 o 
  -6   2  15      128.22      117.89      9.70 o 
  -5   2  15       40.01       41.14      9.11 o 
  -4   2  15        0.74       -3.66      5.27 o 
  -3   2  15       23.80       16.64      6.24 o 
  -2   2  15       89.14       86.38      8.45 o 
  -1   2  15       14.30       13.50      5.51 o 
   0   2  15        5.51       -0.23      4.00 o 
   1   2  15       41.14       50.39      8.88 o 
   2   2  15        6.97       -0.07      4.49 o 
   3   2  15        8.19       17.76      8.07 o 
   4   2  15        0.67        3.23      7.17 o 
   5   2  15       84.82       95.83     21.38 o 
 -15   3  15       48.49       54.97     15.97 o 
 -14   3  15       20.11       11.90      6.54 o 
 -13   3  15        4.87        4.49      5.94 o 
 -12   3  15       49.17       72.86     10.81 o 
 -11   3  15       29.93       29.43      7.96 o 
 -10   3  15        5.57        3.19      5.64 o 
  -9   3  15        2.29       -1.79      5.16 o 
  -8   3  15        8.59        7.85      6.49 o 
  -7   3  15       12.00       16.09     12.90 o 
  -6   3  15        0.97       -1.81      5.49 o 
  -5   3  15        2.76        8.29      6.56 o 
  -4   3  15        1.08        3.32      5.92 o 
  -3   3  15       53.96       58.80      7.74 o 
  -2   3  15       15.61       21.41      7.07 o 
  -1   3  15        0.14        6.15      7.35 o 
   0   3  15       13.65       12.10      7.15 o 
   1   3  15       28.01       22.66      8.51 o 
   2   3  15       44.98       50.49      9.74 o 
  -9   4  15       28.08       30.19      8.97 o 
  -8   4  15       13.55        4.88      6.47 o 
  -7   4  15       22.89       13.70      7.81 o 
  -6   4  15        3.92        7.47      7.86 o 
  -5   4  15       20.01       19.85      9.79 o 
  -4   4  15       12.27       10.45      9.34 o 
  -3   4  15       22.05       32.05     16.32 o 
 -18   0  16      101.53      121.86     24.76 o 
 -17   0  16       44.81       75.22     26.73 o 
 -16   0  16       10.96       21.92     21.45 o 
 -15   0  16       20.67       24.21     10.16 o 
 -14   0  16       12.26       15.46     10.30 o 
 -13   0  16       30.82       45.87     10.30 o 
 -12   0  16       54.63       54.87     13.57 o 
 -11   0  16        0.01       -0.88      7.36 o 
 -10   0  16       86.41       77.82     12.08 o 
  -9   0  16        1.88        9.08      9.16 o 
  -8   0  16       18.86        5.67      6.64 o 
  -7   0  16      145.25      149.70     18.78 o 
  -6   0  16       44.41       55.20     22.01 o 
  -5   0  16       71.26       67.53     27.57 o 
  -4   0  16      265.90      229.26     22.99 o 
  -3   0  16       16.17       34.47     11.22 o 
  -2   0  16        0.46       -0.69      6.90 o 
  -1   0  16       12.72       11.02      9.41 o 
   0   0  16       64.47       56.38     11.68 o 
   1   0  16       62.05       67.90     15.01 o 
   2   0  16        9.25        1.88      6.53 o 
   3   0  16       24.74        9.34     16.73 o 
   4   0  16      109.54      105.13     23.17 o 
 -18   1  16        2.82        4.72      7.37 o 
 -17   1  16        1.70        2.02      8.10 o 
 -16   1  16       10.58       12.96      9.78 o 
 -15   1  16        4.30       10.67      8.14 o 
 -14   1  16        0.24        5.76      8.08 o 
 -13   1  16        9.93       -6.01      8.30 o 
 -12   1  16       12.76       12.84      6.77 o 
 -11   1  16        3.38        4.40      5.17 o 
 -10   1  16        5.28        1.07      4.97 o 
  -9   1  16       34.89       22.85      7.44 o 
  -8   1  16      120.42      122.47     12.28 o 
  -7   1  16       25.79       30.16      6.40 o 
  -6   1  16        1.22       -0.82      4.26 o 
  -5   1  16      102.70       99.49     11.45 o 
  -4   1  16       94.77      115.57     11.22 o 
  -3   1  16       74.75       82.30     10.06 o 
  -2   1  16       29.29       31.88      7.63 o 
  -1   1  16        1.91       -1.86      5.01 o 
   0   1  16       62.45       61.22     10.16 o 
   1   1  16       11.20       17.06      8.16 o 
   2   1  16        1.24       -2.88      7.87 o 
   3   1  16        1.14        0.78      6.42 o 
   4   1  16       38.24       46.68     24.25 o 
 -16   2  16       40.45       40.56     12.91 o 
 -15   2  16        0.19        5.93      6.86 o 
 -14   2  16        8.50       10.51      9.48 o 
 -13   2  16        7.19       12.66      7.99 o 
 -12   2  16       39.20       47.13     11.01 o 
 -11   2  16        0.00        3.64      7.30 o 
 -10   2  16        1.12       11.27      8.56 o 
  -9   2  16       63.40       75.11     10.48 o 
  -8   2  16      101.80       92.59      9.56 o 
  -7   2  16       25.09       28.09      9.34 o 
  -6   2  16        3.26        2.93      5.00 o 
  -5   2  16       32.39       55.48     13.51 o 
  -4   2  16       71.35       80.85     10.29 o 
  -3   2  16       79.48       87.00      9.66 o 
  -2   2  16        7.40        3.88      6.50 o 
  -1   2  16       66.14       81.02     12.04 o 
   0   2  16       69.78       83.90     15.02 o 
   1   2  16       17.31       16.71     10.42 o 
   2   2  16        0.40        7.70      8.67 o 
 -13   3  16        0.10       -0.89      7.82 o 
 -12   3  16       17.75       34.60     13.65 o 
 -11   3  16        2.18        5.10      6.16 o 
 -10   3  16       19.28       14.23      9.56 o 
  -9   3  16        6.75        2.29      5.99 o 
  -8   3  16        0.39       -6.53      6.53 o 
  -7   3  16       31.83       24.87     11.05 o 
  -6   3  16        3.24       -4.80      5.99 o 
  -5   3  16       11.76        9.97      6.84 o 
  -4   3  16        0.49        5.48      6.93 o 
  -3   3  16       19.09       15.77     10.26 o 
  -2   3  16       11.17        6.90      9.13 o 
  -1   3  16       18.65       12.37     25.79 o 
 -16   1  17        0.80       -4.73      7.89 o 
 -15   1  17       40.99       61.98     20.42 o 
 -14   1  17       29.35       27.66      9.69 o 
 -13   1  17       37.81       24.33     13.40 o 
 -12   1  17        0.00        9.92      8.80 o 
 -11   1  17       53.32       48.27      9.82 o 
 -10   1  17       50.70       41.37      8.48 o 
  -9   1  17        4.42        2.45      4.78 o 
  -8   1  17       15.79       17.12      6.30 o 
  -7   1  17       36.27       38.96      9.24 o 
  -6   1  17       68.42       73.43     11.95 o 
  -5   1  17       64.37       74.53     11.02 o 
  -4   1  17       17.24       14.29      6.89 o 
  -3   1  17       10.41       13.99      6.98 o 
  -2   1  17       19.39       28.99     11.84 o 
  -1   1  17       28.84       54.35     11.60 o 
   0   1  17       11.20       11.12      8.22 o 
   1   1  17       10.14        7.70      8.09 o 
 -14   2  17        6.06        1.86      8.15 o 
 -13   2  17        0.03        0.91      6.67 o 
 -12   2  17        2.07        5.43      6.37 o 
 -11   2  17       17.59       17.91      8.29 o 
 -10   2  17       39.51       43.57     11.07 o 
  -9   2  17        0.73        3.87      6.82 o 
  -8   2  17        6.50       17.85      8.63 o 
  -7   2  17       17.40       13.85      9.52 o 
  -6   2  17        1.88       10.23      7.26 o 
  -5   2  17        3.11        9.12      6.57 o 
  -4   2  17       11.25       -0.09      5.34 o 
  -3   2  17        0.85       -2.14      5.64 o 
  -2   2  17        1.39        2.54      8.08 o 
  -1   2  17        6.06       11.37     10.20 o 
   0   2  17        9.22        3.48      7.56 o 
  -9   3  17       15.42       11.52      8.77 o 
  -8   3  17        2.86       -6.47      9.12 o 
  -7   3  17       29.28        4.82      8.05 o 
  -6   3  17       86.53       90.88     13.44 o 
  -5   3  17       29.56        0.28     11.87 o 
 -15   0  18        9.76       33.73     22.99 o 
 -14   0  18        1.52       -5.05     11.12 o 
 -13   0  18        3.64        2.53      9.07 o 
 -12   0  18        4.45       -0.82     14.30 o 
 -11   0  18       50.23       34.47     11.85 o 
 -10   0  18       70.46       75.43     17.26 o 
  -9   0  18       99.48       94.55     18.74 o 
  -8   0  18      107.38      128.44     20.36 o 
  -7   0  18       65.31       64.53     23.78 o 
  -6   0  18       36.09       51.71     12.58 o 
  -5   0  18        1.75        0.08      7.57 o 
  -4   0  18       55.07       48.10     12.50 o 
  -3   0  18      110.44      115.33     17.20 o 
  -2   0  18       66.32       74.59     17.87 o 
  -1   0  18        2.85       -2.15      7.64 o 
 -14   1  18        7.69        9.33      9.77 o 
 -13   1  18        0.54        7.53      8.04 o 
 -12   1  18        1.57        6.54      7.90 o 
 -11   1  18       21.72       20.86     10.85 o 
 -10   1  18        1.86        0.21      5.72 o 
  -9   1  18        3.38       -4.69      6.08 o 
  -8   1  18       24.47        9.57      9.00 o 
  -7   1  18        1.26        1.85      6.54 o 
  -6   1  18        2.72        4.26      5.82 o 
  -5   1  18       14.29       17.21      7.16 o 
  -4   1  18        0.15        5.63      6.50 o 
  -3   1  18        0.97       -1.05      5.58 o 
  -2   1  18        7.19       10.74      8.19 o 
 -11   2  18       32.41       28.17     11.11 o 
 -10   2  18        1.56        2.58      6.76 o 
  -9   2  18        0.44        1.03      7.95 o 
  -8   2  18       49.65       61.39     12.86 o 
  -7   2  18       38.40       13.13     10.57 o 
  -6   2  18       30.09       36.75     11.32 o 
  -5   2  18        0.37       -4.15      7.59 o 
                                                 
